# Supplementary material for: Surrogate Data Method Requires End-Matched Segmentation of Electroencephalographic Signals to Estimate Non-linearity
Source: Front Physiol. 2018 Sep 27;9:1350. doi: 10.3389/fphys.2018.01350 (PMC6170787; doi:10.3389/fphys.2018.01350)
Supplement: Supplementary file 1 [file Data_Sheet_1.xlsx]

## Sheet: HFD
Supplementary Dataset 1. Data for Higuchi fractal dimension (HFD) degree of nonlinearity (DEG) (%) in alpha frequency band in EEG channel O1. DEG is the percentage of segments where the null hypothesis of linearity is rejected. Δt is the segment length increment. The first segment (∆t=0) starts and ends at the alpha peak amplitude and consists of an integer number of alpha periods. The second seg…
Δt	0	2	4	6	8	10	12	14	16	18	20	22	24	26	28	30	32	34	36	38	40	42	44	46	48	50	52	54	56	58	60	62	64	66	68	70	72	74	76	78	80	82	84	86	88	90	92	94	96
subject 1	34.9206	31.746	30.1587	31.746	31.746	34.9206	31.746	36.5079	36.5079	42.8571	50.7937	60.3175	71.4286	69.8413	74.6032	79.3651	85.7143	87.3016	90.4762	92.0635	90.4762	92.0635	90.4762	90.4762	88.8889	92.0635	93.6508	93.6508	90.4762	88.8889	87.3016	87.3016	85.7143	79.3651	71.4286	61.9048	63.4921	65.0794	60.3175	53.9683	60.3175	52.381	50.7937	49.2063	46.0317	46.0317	46.0317	42.8571	39.6825
subject 2	53.9683	50.7937	53.9683	50.7937	49.2063	42.8571	49.2063	46.0317	44.4444	46.0317	46.0317	46.0317	47.619	53.9683	55.5556	55.5556	60.3175	61.9048	68.254	69.8413	66.6667	69.8413	69.8413	71.4286	71.4286	68.254	68.254	60.3175	60.3175	55.5556	53.9683	53.9683	55.5556	47.619	49.2063	49.2063	46.0317	42.8571	46.0317	44.4444	47.619	47.619	44.4444	46.0317	52.381	50.7937	47.619	50.7937	52.381
subject 3	60.3175	55.5556	55.5556	60.3175	55.5556	58.7302	58.7302	57.1429	55.5556	58.7302	66.6667	61.9048	65.0794	66.6667	66.6667	73.0159	74.6032	73.0159	71.4286	74.6032	80.9524	82.5397	87.3016	88.8889	84.127	85.7143	85.7143	85.7143	84.127	84.127	85.7143	85.7143	85.7143	85.7143	84.127	79.3651	77.7778	76.1905	74.6032	74.6032	77.7778	73.0159	65.0794	68.254	69.8413	69.8413	71.4286	65.0794	69.8413
subject 4	34.9206	36.5079	30.1587	30.1587	25.3968	30.1587	28.5714	33.3333	34.9206	38.0952	39.6825	50.7937	53.9683	61.9048	60.3175	68.254	71.4286	79.3651	84.127	88.8889	87.3016	90.4762	88.8889	93.6508	92.0635	92.0635	95.2381	95.2381	93.6508	93.6508	92.0635	95.2381	90.4762	90.4762	88.8889	84.127	77.7778	73.0159	66.6667	55.5556	55.5556	49.2063	41.2698	36.5079	39.6825	36.5079	31.746	31.746	30.1587
subject 5	33.3333	28.5714	28.5714	26.9841	25.3968	30.1587	31.746	38.0952	44.4444	50.7937	57.1429	65.0794	68.254	74.6032	77.7778	84.127	82.5397	82.5397	84.127	85.7143	84.127	82.5397	84.127	82.5397	80.9524	79.3651	80.9524	80.9524	76.1905	77.7778	77.7778	80.9524	68.254	63.4921	58.7302	50.7937	46.0317	41.2698	41.2698	41.2698	41.2698	47.619	49.2063	50.7937	50.7937	49.2063	44.4444	44.4444	44.4444
subject 6	41.2698	47.619	41.2698	42.8571	46.0317	41.2698	38.0952	46.0317	41.2698	42.8571	47.619	49.2063	50.7937	55.5556	58.7302	60.3175	68.254	65.0794	68.254	73.0159	76.1905	77.7778	76.1905	80.9524	79.3651	74.6032	79.3651	76.1905	73.0159	77.7778	76.1905	74.6032	74.6032	69.8413	66.6667	66.6667	61.9048	55.5556	52.381	52.381	46.0317	52.381	46.0317	47.619	47.619	47.619	50.7937	55.5556	55.5556
subject 7	44.4444	41.2698	38.0952	39.6825	39.6825	49.2063	47.619	49.2063	52.381	53.9683	57.1429	63.4921	68.254	76.1905	68.254	77.7778	77.7778	80.9524	82.5397	84.127	88.8889	92.0635	90.4762	93.6508	90.4762	92.0635	90.4762	88.8889	87.3016	88.8889	87.3016	87.3016	87.3016	87.3016	84.127	82.5397	77.7778	77.7778	73.0159	65.0794	60.3175	57.1429	55.5556	49.2063	50.7937	44.4444	41.2698	47.619	46.0317
subject 8	42.8571	31.746	25.3968	33.3333	33.3333	36.5079	44.4444	42.8571	49.2063	50.7937	58.7302	68.254	74.6032	84.127	79.3651	84.127	90.4762	90.4762	90.4762	90.4762	93.6508	95.2381	96.8254	96.8254	95.2381	96.8254	96.8254	96.8254	93.6508	92.0635	87.3016	87.3016	87.3016	84.127	73.0159	61.9048	58.7302	50.7937	52.381	49.2063	53.9683	53.9683	57.1429	55.5556	52.381	46.0317	46.0317	44.4444	44.4444
subject 9	49.2063	44.4444	41.2698	44.4444	41.2698	39.6825	36.5079	36.5079	36.5079	36.5079	44.4444	50.7937	53.9683	60.3175	63.4921	69.8413	71.4286	76.1905	80.9524	79.3651	82.5397	85.7143	84.127	87.3016	85.7143	85.7143	85.7143	84.127	84.127	79.3651	79.3651	80.9524	74.6032	68.254	66.6667	57.1429	50.7937	46.0317	49.2063	47.619	46.0317	47.619	47.619	42.8571	50.7937	52.381	52.381	53.9683	47.619
subject 10	53.9683	55.5556	58.7302	58.7302	61.9048	60.3175	50.7937	44.4444	44.4444	47.619	47.619	50.7937	58.7302	60.3175	65.0794	60.3175	66.6667	69.8413	76.1905	77.7778	80.9524	80.9524	80.9524	77.7778	80.9524	76.1905	79.3651	80.9524	80.9524	71.4286	73.0159	65.0794	63.4921	61.9048	60.3175	61.9048	57.1429	55.5556	57.1429	53.9683	58.7302	53.9683	50.7937	50.7937	50.7937	57.1429	53.9683	53.9683	52.381
subject 11	53.9683	53.9683	53.9683	55.5556	50.7937	55.5556	46.0317	49.2063	50.7937	53.9683	57.1429	65.0794	66.6667	73.0159	76.1905	82.5397	90.4762	90.4762	90.4762	92.0635	93.6508	93.6508	93.6508	95.2381	95.2381	96.8254	95.2381	96.8254	96.8254	95.2381	96.8254	96.8254	96.8254	95.2381	93.6508	95.2381	88.8889	84.127	76.1905	79.3651	76.1905	71.4286	68.254	65.0794	61.9048	52.381	50.7937	50.7937	53.9683
subject 12	44.4444	46.0317	42.8571	47.619	41.2698	46.0317	44.4444	53.9683	58.7302	61.9048	63.4921	66.6667	61.9048	65.0794	68.254	71.4286	74.6032	74.6032	79.3651	73.0159	77.7778	80.9524	82.5397	84.127	80.9524	84.127	79.3651	77.7778	74.6032	73.0159	69.8413	66.6667	63.4921	65.0794	63.4921	61.9048	53.9683	52.381	49.2063	42.8571	44.4444	49.2063	47.619	46.0317	39.6825	39.6825	34.9206	36.5079	42.8571
subject 13	52.381	50.7937	52.381	52.381	50.7937	55.5556	52.381	50.7937	53.9683	49.2063	47.619	60.3175	60.3175	57.1429	60.3175	63.4921	73.0159	76.1905	82.5397	80.9524	82.5397	84.127	88.8889	87.3016	85.7143	82.5397	80.9524	79.3651	82.5397	76.1905	79.3651	74.6032	68.254	68.254	68.254	66.6667	68.254	65.0794	60.3175	61.9048	61.9048	57.1429	58.7302	53.9683	55.5556	57.1429	47.619	50.7937	46.0317
subject 14	26.9841	28.5714	26.9841	30.1587	26.9841	31.746	42.8571	46.0317	50.7937	55.5556	68.254	68.254	74.6032	76.1905	77.7778	80.9524	80.9524	90.4762	88.8889	88.8889	93.6508	92.0635	95.2381	93.6508	92.0635	92.0635	93.6508	93.6508	95.2381	90.4762	90.4762	85.7143	73.0159	68.254	63.4921	53.9683	46.0317	36.5079	39.6825	34.9206	33.3333	33.3333	38.0952	33.3333	34.9206	28.5714	31.746	31.746	38.0952
subject 15	57.1429	55.5556	57.1429	57.1429	57.1429	58.7302	57.1429	65.0794	63.4921	68.254	68.254	76.1905	79.3651	80.9524	87.3016	87.3016	90.4762	90.4762	93.6508	95.2381	95.2381	96.8254	95.2381	93.6508	93.6508	93.6508	95.2381	95.2381	93.6508	95.2381	93.6508	95.2381	95.2381	92.0635	90.4762	88.8889	88.8889	80.9524	80.9524	74.6032	71.4286	71.4286	68.254	65.0794	65.0794	61.9048	63.4921	61.9048	61.9048
subject 16	30.1587	33.3333	34.9206	36.5079	36.5079	44.4444	47.619	47.619	52.381	53.9683	55.5556	53.9683	53.9683	63.4921	63.4921	69.8413	66.6667	68.254	66.6667	66.6667	66.6667	66.6667	71.4286	69.8413	73.0159	73.0159	73.0159	73.0159	76.1905	68.254	71.4286	65.0794	57.1429	57.1429	57.1429	49.2063	49.2063	41.2698	44.4444	46.0317	44.4444	41.2698	42.8571	47.619	52.381	47.619	49.2063	47.619	50.7937
subject 17	55.5556	55.5556	55.5556	58.7302	55.5556	53.9683	53.9683	53.9683	53.9683	53.9683	46.0317	55.5556	58.7302	65.0794	69.8413	68.254	69.8413	69.8413	73.0159	74.6032	74.6032	76.1905	76.1905	71.4286	68.254	68.254	63.4921	61.9048	63.4921	68.254	63.4921	66.6667	63.4921	61.9048	63.4921	65.0794	55.5556	58.7302	53.9683	52.381	52.381	58.7302	61.9048	57.1429	61.9048	55.5556	60.3175	57.1429	53.9683
subject 18	42.8571	44.4444	44.4444	41.2698	39.6825	39.6825	38.0952	34.9206	38.0952	47.619	49.2063	65.0794	69.8413	76.1905	85.7143	87.3016	90.4762	90.4762	92.0635	90.4762	87.3016	87.3016	87.3016	92.0635	88.8889	88.8889	90.4762	90.4762	87.3016	88.8889	88.8889	85.7143	85.7143	76.1905	65.0794	57.1429	53.9683	47.619	44.4444	38.0952	34.9206	42.8571	39.6825	39.6825	44.4444	44.4444	44.4444	42.8571	44.4444
subject 19	50.7937	46.0317	50.7937	49.2063	53.9683	49.2063	46.0317	42.8571	49.2063	52.381	55.5556	57.1429	63.4921	68.254	69.8413	74.6032	80.9524	84.127	87.3016	87.3016	88.8889	85.7143	88.8889	88.8889	90.4762	88.8889	88.8889	90.4762	88.8889	90.4762	88.8889	90.4762	90.4762	88.8889	87.3016	87.3016	79.3651	76.1905	76.1905	74.6032	69.8413	69.8413	71.4286	66.6667	68.254	65.0794	61.9048	61.9048	58.7302
subject 20	61.9048	60.3175	58.7302	58.7302	52.381	53.9683	53.9683	50.7937	47.619	46.0317	50.7937	50.7937	57.1429	57.1429	60.3175	65.0794	68.254	71.4286	69.8413	73.0159	73.0159	76.1905	71.4286	73.0159	73.0159	73.0159	73.0159	74.6032	73.0159	68.254	65.0794	63.4921	60.3175	57.1429	57.1429	61.9048	61.9048	60.3175	65.0794	60.3175	57.1429	58.7302	65.0794	61.9048	57.1429	55.5556	55.5556	55.5556	61.9048
subject 21	66.6667	68.254	71.4286	69.8413	66.6667	66.6667	66.6667	65.0794	68.254	65.0794	66.6667	65.0794	66.6667	68.254	66.6667	66.6667	71.4286	68.254	71.4286	71.4286	76.1905	74.6032	74.6032	76.1905	76.1905	76.1905	74.6032	76.1905	74.6032	73.0159	69.8413	66.6667	63.4921	66.6667	63.4921	65.0794	68.254	63.4921	65.0794	63.4921	65.0794	63.4921	58.7302	60.3175	63.4921	66.6667	63.4921	63.4921	58.7302
subject 22	47.619	44.4444	50.7937	49.2063	47.619	52.381	58.7302	55.5556	52.381	53.9683	55.5556	50.7937	57.1429	55.5556	55.5556	58.7302	55.5556	61.9048	65.0794	65.0794	68.254	61.9048	60.3175	61.9048	60.3175	61.9048	60.3175	63.4921	55.5556	53.9683	50.7937	50.7937	52.381	50.7937	50.7937	49.2063	49.2063	47.619	47.619	50.7937	52.381	50.7937	44.4444	47.619	47.619	47.619	46.0317	49.2063	50.7937
subject 23	52.381	49.2063	53.9683	53.9683	55.5556	58.7302	60.3175	60.3175	63.4921	69.8413	69.8413	71.4286	66.6667	69.8413	68.254	71.4286	74.6032	77.7778	77.7778	82.5397	82.5397	84.127	82.5397	88.8889	88.8889	85.7143	87.3016	84.127	85.7143	84.127	82.5397	80.9524	80.9524	79.3651	80.9524	80.9524	77.7778	73.0159	68.254	66.6667	60.3175	58.7302	52.381	55.5556	63.4921	58.7302	66.6667	69.8413	68.254
subject 24	44.4444	47.619	49.2063	42.8571	50.7937	49.2063	44.4444	47.619	50.7937	60.3175	63.4921	68.254	68.254	74.6032	74.6032	77.7778	85.7143	87.3016	88.8889	90.4762	88.8889	92.0635	92.0635	93.6508	88.8889	90.4762	90.4762	88.8889	85.7143	84.127	82.5397	79.3651	74.6032	68.254	66.6667	60.3175	57.1429	53.9683	50.7937	50.7937	46.0317	46.0317	46.0317	49.2063	50.7937	42.8571	50.7937	46.0317	49.2063
subject 25	41.2698	42.8571	41.2698	46.0317	39.6825	41.2698	41.2698	42.8571	46.0317	46.0317	41.2698	47.619	47.619	46.0317	57.1429	60.3175	60.3175	66.6667	71.4286	76.1905	79.3651	76.1905	76.1905	79.3651	79.3651	77.7778	79.3651	74.6032	73.0159	73.0159	73.0159	68.254	68.254	63.4921	61.9048	57.1429	52.381	53.9683	46.0317	46.0317	39.6825	34.9206	36.5079	39.6825	36.5079	36.5079	36.5079	38.0952	36.5079
subject 26	39.6825	34.9206	36.5079	36.5079	36.5079	42.8571	39.6825	39.6825	36.5079	46.0317	44.4444	46.0317	47.619	49.2063	49.2063	57.1429	57.1429	61.9048	68.254	69.8413	73.0159	71.4286	73.0159	73.0159	69.8413	73.0159	73.0159	73.0159	74.6032	71.4286	71.4286	66.6667	66.6667	66.6667	63.4921	58.7302	57.1429	57.1429	58.7302	52.381	49.2063	50.7937	49.2063	47.619	44.4444	36.5079	41.2698	38.0952	44.4444
subject 27	49.2063	47.619	50.7937	50.7937	52.381	58.7302	52.381	53.9683	57.1429	58.7302	55.5556	50.7937	57.1429	58.7302	61.9048	60.3175	63.4921	60.3175	60.3175	58.7302	63.4921	60.3175	63.4921	57.1429	57.1429	57.1429	57.1429	53.9683	58.7302	63.4921	65.0794	61.9048	63.4921	63.4921	61.9048	60.3175	63.4921	60.3175	57.1429	57.1429	57.1429	58.7302	52.381	55.5556	53.9683	53.9683	52.381	52.381	53.9683
subject 28	25.3968	26.9841	22.2222	20.6349	22.2222	22.2222	19.0476	17.4603	20.6349	25.3968	26.9841	31.746	33.3333	33.3333	36.5079	41.2698	46.0317	52.381	52.381	60.3175	58.7302	60.3175	65.0794	65.0794	65.0794	66.6667	61.9048	66.6667	63.4921	61.9048	58.7302	55.5556	53.9683	52.381	49.2063	47.619	46.0317	44.4444	39.6825	41.2698	46.0317	41.2698	36.5079	31.746	28.5714	31.746	31.746	33.3333	30.1587
subject 29	25.3968	25.3968	23.8095	28.5714	25.3968	33.3333	33.3333	30.1587	25.3968	25.3968	39.6825	38.0952	42.8571	44.4444	57.1429	57.1429	63.4921	66.6667	74.6032	73.0159	69.8413	76.1905	76.1905	77.7778	79.3651	74.6032	71.4286	71.4286	63.4921	57.1429	50.7937	38.0952	36.5079	31.746	38.0952	39.6825	38.0952	38.0952	34.9206	38.0952	38.0952	34.9206	36.5079	36.5079	34.9206	34.9206	38.0952	39.6825	34.9206
subject 30	36.5079	41.2698	39.6825	42.8571	39.6825	39.6825	38.0952	38.0952	34.9206	39.6825	34.9206	34.9206	41.2698	44.4444	39.6825	38.0952	38.0952	39.6825	41.2698	46.0317	49.2063	53.9683	53.9683	53.9683	55.5556	61.9048	53.9683	55.5556	50.7937	47.619	39.6825	36.5079	42.8571	46.0317	46.0317	47.619	39.6825	46.0317	38.0952	38.0952	36.5079	38.0952	38.0952	38.0952	39.6825	41.2698	41.2698	39.6825	42.8571
subject 31	46.0317	49.2063	46.0317	47.619	42.8571	47.619	46.0317	46.0317	49.2063	44.4444	50.7937	44.4444	53.9683	53.9683	58.7302	63.4921	71.4286	73.0159	74.6032	80.9524	77.7778	85.7143	85.7143	84.127	87.3016	88.8889	90.4762	92.0635	90.4762	87.3016	87.3016	85.7143	85.7143	80.9524	79.3651	76.1905	73.0159	69.8413	66.6667	65.0794	60.3175	57.1429	60.3175	50.7937	49.2063	50.7937	53.9683	55.5556	58.7302
subject 32	42.8571	39.6825	38.0952	36.5079	34.9206	39.6825	42.8571	41.2698	46.0317	47.619	42.8571	47.619	49.2063	49.2063	53.9683	53.9683	57.1429	60.3175	63.4921	61.9048	65.0794	68.254	73.0159	73.0159	74.6032	74.6032	71.4286	71.4286	68.254	66.6667	63.4921	57.1429	55.5556	47.619	49.2063	44.4444	46.0317	44.4444	42.8571	38.0952	34.9206	36.5079	36.5079	41.2698	41.2698	41.2698	36.5079	36.5079	34.9206
subject 33	36.5079	38.0952	41.2698	46.0317	44.4444	42.8571	50.7937	42.8571	38.0952	36.5079	36.5079	38.0952	42.8571	44.4444	47.619	49.2063	49.2063	50.7937	49.2063	47.619	47.619	53.9683	57.1429	55.5556	57.1429	57.1429	61.9048	61.9048	63.4921	61.9048	52.381	55.5556	47.619	47.619	47.619	46.0317	46.0317	44.4444	44.4444	39.6825	34.9206	41.2698	41.2698	50.7937	46.0317	38.0952	41.2698	44.4444	42.8571
subject 34	57.1429	57.1429	61.9048	60.3175	60.3175	61.9048	61.9048	60.3175	60.3175	58.7302	58.7302	61.9048	65.0794	65.0794	63.4921	68.254	65.0794	69.8413	73.0159	73.0159	77.7778	76.1905	80.9524	82.5397	79.3651	84.127	85.7143	84.127	82.5397	82.5397	84.127	80.9524	82.5397	80.9524	71.4286	69.8413	68.254	66.6667	61.9048	66.6667	60.3175	55.5556	50.7937	58.7302	57.1429	57.1429	63.4921	65.0794	53.9683
subject 35	57.1429	60.3175	65.0794	61.9048	58.7302	57.1429	57.1429	57.1429	55.5556	53.9683	53.9683	58.7302	63.4921	66.6667	73.0159	69.8413	74.6032	76.1905	76.1905	74.6032	76.1905	74.6032	77.7778	76.1905	77.7778	80.9524	80.9524	79.3651	79.3651	82.5397	77.7778	79.3651	80.9524	80.9524	79.3651	76.1905	76.1905	74.6032	71.4286	71.4286	66.6667	61.9048	58.7302	57.1429	61.9048	58.7302	58.7302	60.3175	63.4921
subject 36	61.9048	60.3175	57.1429	60.3175	53.9683	55.5556	60.3175	57.1429	49.2063	47.619	42.8571	42.8571	44.4444	46.0317	49.2063	53.9683	52.381	50.7937	57.1429	57.1429	58.7302	63.4921	63.4921	57.1429	57.1429	57.1429	53.9683	55.5556	58.7302	57.1429	61.9048	52.381	49.2063	49.2063	49.2063	47.619	47.619	47.619	42.8571	41.2698	42.8571	47.619	49.2063	49.2063	53.9683	57.1429	58.7302	57.1429	58.7302
subject 37	52.381	55.5556	53.9683	50.7937	53.9683	55.5556	58.7302	53.9683	57.1429	57.1429	53.9683	58.7302	58.7302	55.5556	58.7302	58.7302	63.4921	71.4286	71.4286	76.1905	77.7778	80.9524	79.3651	85.7143	82.5397	85.7143	88.8889	88.8889	88.8889	92.0635	88.8889	87.3016	79.3651	77.7778	74.6032	71.4286	63.4921	63.4921	66.6667	71.4286	66.6667	65.0794	61.9048	61.9048	60.3175	60.3175	57.1429	57.1429	53.9683
subject 38	55.5556	57.1429	57.1429	53.9683	50.7937	50.7937	53.9683	52.381	50.7937	58.7302	61.9048	63.4921	76.1905	74.6032	73.0159	79.3651	82.5397	88.8889	92.0635	95.2381	95.2381	93.6508	95.2381	96.8254	96.8254	96.8254	98.4127	96.8254	95.2381	95.2381	93.6508	95.2381	95.2381	93.6508	88.8889	88.8889	88.8889	88.8889	85.7143	84.127	84.127	80.9524	79.3651	77.7778	74.6032	76.1905	76.1905	82.5397	76.1905
subject 39	50.7937	44.4444	46.0317	52.381	57.1429	55.5556	58.7302	58.7302	61.9048	65.0794	55.5556	65.0794	65.0794	71.4286	74.6032	80.9524	85.7143	85.7143	87.3016	92.0635	93.6508	92.0635	90.4762	88.8889	88.8889	85.7143	87.3016	87.3016	82.5397	80.9524	77.7778	74.6032	68.254	58.7302	61.9048	55.5556	60.3175	53.9683	50.7937	50.7937	52.381	50.7937	46.0317	50.7937	47.619	53.9683	57.1429	61.9048	55.5556
subject 40	58.7302	58.7302	55.5556	53.9683	47.619	49.2063	50.7937	41.2698	41.2698	42.8571	39.6825	41.2698	44.4444	44.4444	49.2063	47.619	55.5556	60.3175	63.4921	63.4921	63.4921	63.4921	61.9048	61.9048	60.3175	63.4921	60.3175	66.6667	65.0794	60.3175	63.4921	63.4921	65.0794	57.1429	50.7937	52.381	49.2063	47.619	42.8571	39.6825	38.0952	42.8571	44.4444	49.2063	53.9683	55.5556	53.9683	49.2063	49.2063
subject 41	46.0317	39.6825	41.2698	36.5079	38.0952	42.8571	33.3333	36.5079	38.0952	34.9206	39.6825	33.3333	33.3333	39.6825	42.8571	49.2063	50.7937	52.381	58.7302	61.9048	60.3175	66.6667	68.254	69.8413	69.8413	71.4286	73.0159	68.254	69.8413	61.9048	58.7302	53.9683	47.619	41.2698	38.0952	42.8571	39.6825	39.6825	38.0952	41.2698	42.8571	39.6825	38.0952	42.8571	38.0952	41.2698	39.6825	33.3333	30.1587
subject 42	55.5556	55.5556	57.1429	57.1429	57.1429	57.1429	58.7302	58.7302	61.9048	60.3175	63.4921	68.254	73.0159	74.6032	76.1905	76.1905	77.7778	76.1905	77.7778	76.1905	76.1905	77.7778	79.3651	77.7778	84.127	79.3651	79.3651	80.9524	80.9524	82.5397	82.5397	82.5397	79.3651	77.7778	77.7778	74.6032	76.1905	71.4286	71.4286	69.8413	68.254	60.3175	57.1429	57.1429	53.9683	53.9683	52.381	53.9683	63.4921
subject 43	57.1429	60.3175	63.4921	58.7302	61.9048	60.3175	52.381	53.9683	53.9683	50.7937	49.2063	49.2063	57.1429	68.254	69.8413	66.6667	66.6667	71.4286	76.1905	77.7778	79.3651	80.9524	82.5397	88.8889	87.3016	85.7143	85.7143	84.127	77.7778	77.7778	77.7778	74.6032	76.1905	71.4286	69.8413	63.4921	65.0794	65.0794	63.4921	65.0794	65.0794	63.4921	60.3175	58.7302	65.0794	68.254	65.0794	66.6667	63.4921
subject 44	65.0794	69.8413	71.4286	65.0794	66.6667	65.0794	61.9048	60.3175	65.0794	66.6667	65.0794	65.0794	57.1429	53.9683	57.1429	53.9683	58.7302	53.9683	57.1429	58.7302	60.3175	65.0794	68.254	76.1905	77.7778	76.1905	73.0159	76.1905	66.6667	66.6667	66.6667	65.0794	65.0794	65.0794	60.3175	55.5556	55.5556	57.1429	58.7302	58.7302	58.7302	60.3175	58.7302	60.3175	52.381	50.7937	49.2063	49.2063	57.1429
subject 45	44.4444	47.619	47.619	49.2063	47.619	49.2063	52.381	50.7937	47.619	49.2063	47.619	46.0317	41.2698	38.0952	42.8571	52.381	58.7302	60.3175	60.3175	66.6667	68.254	61.9048	60.3175	66.6667	68.254	69.8413	69.8413	68.254	68.254	69.8413	65.0794	69.8413	60.3175	58.7302	58.7302	52.381	57.1429	52.381	49.2063	47.619	46.0317	47.619	46.0317	42.8571	42.8571	47.619	50.7937	46.0317	44.4444
subject 46	28.5714	26.9841	31.746	28.5714	34.9206	31.746	31.746	30.1587	33.3333	42.8571	50.7937	52.381	57.1429	65.0794	61.9048	68.254	77.7778	73.0159	79.3651	80.9524	82.5397	90.4762	85.7143	84.127	88.8889	85.7143	87.3016	85.7143	85.7143	80.9524	74.6032	76.1905	71.4286	55.5556	58.7302	55.5556	53.9683	52.381	46.0317	44.4444	31.746	31.746	30.1587	34.9206	34.9206	38.0952	33.3333	36.5079	36.5079
subject 47	3.1746	3.1746	3.1746	3.1746	6.34921	7.93651	6.34921	7.93651	7.93651	15.873	12.6984	14.2857	20.6349	19.0476	26.9841	38.0952	46.0317	49.2063	63.4921	71.4286	74.6032	76.1905	79.3651	85.7143	84.127	80.9524	77.7778	80.9524	76.1905	77.7778	73.0159	71.4286	60.3175	57.1429	44.4444	36.5079	25.3968	25.3968	17.4603	12.6984	12.6984	7.93651	7.93651	11.1111	7.93651	7.93651	11.1111	7.93651	4.7619
subject 48	31.746	36.5079	34.9206	38.0952	36.5079	31.746	30.1587	34.9206	42.8571	36.5079	42.8571	52.381	50.7937	57.1429	65.0794	69.8413	74.6032	74.6032	77.7778	79.3651	79.3651	82.5397	80.9524	80.9524	87.3016	90.4762	88.8889	90.4762	90.4762	87.3016	87.3016	87.3016	87.3016	82.5397	84.127	80.9524	79.3651	77.7778	76.1905	74.6032	73.0159	69.8413	69.8413	61.9048	57.1429	50.7937	50.7937	49.2063	46.0317
subject 49	42.8571	44.4444	44.4444	41.2698	36.5079	33.3333	36.5079	33.3333	33.3333	33.3333	34.9206	38.0952	34.9206	41.2698	46.0317	50.7937	52.381	58.7302	57.1429	60.3175	63.4921	65.0794	60.3175	57.1429	57.1429	53.9683	55.5556	52.381	50.7937	52.381	53.9683	52.381	50.7937	55.5556	55.5556	60.3175	52.381	49.2063	44.4444	49.2063	52.381	50.7937	49.2063	53.9683	49.2063	46.0317	50.7937	50.7937	52.381
subject 50	63.4921	61.9048	61.9048	63.4921	63.4921	68.254	66.6667	65.0794	65.0794	71.4286	66.6667	68.254	66.6667	69.8413	69.8413	65.0794	66.6667	73.0159	71.4286	73.0159	76.1905	74.6032	76.1905	79.3651	79.3651	77.7778	74.6032	73.0159	76.1905	73.0159	73.0159	76.1905	74.6032	77.7778	73.0159	71.4286	65.0794	61.9048	63.4921	63.4921	65.0794	63.4921	65.0794	63.4921	65.0794	63.4921	63.4921	63.4921	61.9048
subject 51	47.619	50.7937	52.381	47.619	44.4444	39.6825	42.8571	46.0317	42.8571	44.4444	49.2063	46.0317	46.0317	52.381	58.7302	63.4921	66.6667	63.4921	68.254	73.0159	74.6032	76.1905	68.254	76.1905	77.7778	80.9524	80.9524	79.3651	73.0159	73.0159	68.254	61.9048	63.4921	60.3175	60.3175	55.5556	49.2063	50.7937	50.7937	52.381	49.2063	50.7937	50.7937	49.2063	47.619	47.619	42.8571	39.6825	38.0952
subject 52	41.2698	46.0317	42.8571	47.619	47.619	49.2063	47.619	46.0317	49.2063	44.4444	53.9683	58.7302	66.6667	65.0794	66.6667	71.4286	73.0159	76.1905	79.3651	80.9524	84.127	82.5397	82.5397	82.5397	77.7778	80.9524	76.1905	76.1905	76.1905	73.0159	73.0159	68.254	61.9048	65.0794	58.7302	63.4921	60.3175	50.7937	50.7937	55.5556	53.9683	53.9683	53.9683	53.9683	52.381	46.0317	47.619	52.381	53.9683
subject 53	68.254	60.3175	63.4921	60.3175	58.7302	63.4921	61.9048	60.3175	60.3175	68.254	68.254	68.254	60.3175	61.9048	61.9048	65.0794	65.0794	71.4286	68.254	65.0794	71.4286	73.0159	69.8413	68.254	66.6667	65.0794	69.8413	71.4286	71.4286	69.8413	68.254	69.8413	69.8413	66.6667	66.6667	69.8413	71.4286	63.4921	63.4921	65.0794	63.4921	68.254	71.4286	73.0159	73.0159	69.8413	71.4286	68.254	68.254
subject 54	58.7302	53.9683	61.9048	53.9683	55.5556	53.9683	52.381	58.7302	53.9683	49.2063	47.619	53.9683	57.1429	58.7302	66.6667	68.254	69.8413	71.4286	73.0159	74.6032	77.7778	80.9524	82.5397	79.3651	80.9524	79.3651	76.1905	76.1905	74.6032	74.6032	68.254	68.254	65.0794	63.4921	55.5556	61.9048	60.3175	60.3175	65.0794	63.4921	63.4921	58.7302	52.381	55.5556	53.9683	44.4444	39.6825	44.4444	49.2063
subject 55	42.8571	42.8571	39.6825	41.2698	39.6825	33.3333	36.5079	36.5079	39.6825	41.2698	46.0317	50.7937	49.2063	52.381	53.9683	57.1429	65.0794	66.6667	69.8413	74.6032	80.9524	79.3651	80.9524	80.9524	84.127	87.3016	87.3016	80.9524	80.9524	76.1905	71.4286	71.4286	68.254	65.0794	57.1429	55.5556	44.4444	42.8571	44.4444	46.0317	41.2698	38.0952	41.2698	39.6825	36.5079	42.8571	34.9206	38.0952	30.1587
subject 56	50.7937	55.5556	55.5556	53.9683	47.619	50.7937	49.2063	53.9683	55.5556	55.5556	55.5556	58.7302	58.7302	61.9048	63.4921	65.0794	65.0794	66.6667	68.254	68.254	71.4286	71.4286	73.0159	71.4286	73.0159	73.0159	73.0159	69.8413	68.254	71.4286	73.0159	74.6032	76.1905	76.1905	73.0159	69.8413	65.0794	60.3175	57.1429	58.7302	65.0794	61.9048	57.1429	58.7302	58.7302	53.9683	55.5556	57.1429	60.3175
subject 57	15.873	22.2222	19.0476	19.0476	22.2222	15.873	22.2222	25.3968	31.746	25.3968	28.5714	34.9206	39.6825	50.7937	55.5556	65.0794	74.6032	82.5397	85.7143	87.3016	90.4762	93.6508	93.6508	93.6508	93.6508	95.2381	93.6508	95.2381	95.2381	92.0635	93.6508	95.2381	90.4762	90.4762	87.3016	84.127	85.7143	74.6032	77.7778	66.6667	58.7302	52.381	49.2063	42.8571	38.0952	38.0952	34.9206	34.9206	31.746
subject 58	36.5079	38.0952	41.2698	39.6825	41.2698	41.2698	39.6825	38.0952	46.0317	47.619	53.9683	57.1429	60.3175	61.9048	63.4921	71.4286	77.7778	74.6032	80.9524	82.5397	85.7143	88.8889	88.8889	92.0635	93.6508	92.0635	90.4762	90.4762	88.8889	93.6508	90.4762	85.7143	87.3016	82.5397	74.6032	73.0159	65.0794	60.3175	60.3175	63.4921	63.4921	60.3175	58.7302	61.9048	49.2063	49.2063	47.619	42.8571	42.8571
subject 59	49.2063	50.7937	50.7937	52.381	50.7937	49.2063	52.381	52.381	55.5556	58.7302	61.9048	61.9048	65.0794	73.0159	73.0159	71.4286	77.7778	80.9524	87.3016	87.3016	88.8889	90.4762	93.6508	95.2381	96.8254	95.2381	96.8254	93.6508	92.0635	90.4762	90.4762	84.127	79.3651	74.6032	68.254	65.0794	61.9048	58.7302	53.9683	50.7937	52.381	47.619	52.381	57.1429	49.2063	52.381	53.9683	60.3175	53.9683
subject 60	20.6349	17.4603	22.2222	14.2857	17.4603	17.4603	19.0476	15.873	19.0476	22.2222	31.746	41.2698	39.6825	50.7937	61.9048	68.254	76.1905	82.5397	84.127	90.4762	93.6508	95.2381	93.6508	92.0635	95.2381	93.6508	93.6508	93.6508	98.4127	95.2381	93.6508	92.0635	88.8889	79.3651	77.7778	73.0159	76.1905	58.7302	60.3175	49.2063	44.4444	34.9206	25.3968	22.2222	20.6349	17.4603	15.873	15.873	17.4603
subject 61	61.9048	58.7302	57.1429	53.9683	58.7302	57.1429	60.3175	58.7302	61.9048	63.4921	66.6667	61.9048	65.0794	66.6667	69.8413	74.6032	76.1905	82.5397	84.127	87.3016	85.7143	88.8889	87.3016	88.8889	88.8889	87.3016	85.7143	84.127	82.5397	82.5397	82.5397	77.7778	74.6032	73.0159	71.4286	69.8413	68.254	58.7302	58.7302	61.9048	60.3175	57.1429	57.1429	53.9683	52.381	52.381	52.381	55.5556	58.7302
subject 62	58.7302	52.381	50.7937	53.9683	50.7937	47.619	49.2063	46.0317	46.0317	52.381	52.381	61.9048	69.8413	74.6032	79.3651	82.5397	87.3016	88.8889	85.7143	85.7143	84.127	85.7143	87.3016	84.127	88.8889	88.8889	90.4762	87.3016	88.8889	88.8889	84.127	82.5397	85.7143	77.7778	73.0159	73.0159	66.6667	65.0794	61.9048	60.3175	58.7302	61.9048	57.1429	63.4921	60.3175	63.4921	61.9048	65.0794	68.254
subject 63	34.9206	34.9206	39.6825	38.0952	36.5079	36.5079	39.6825	38.0952	44.4444	44.4444	42.8571	49.2063	49.2063	55.5556	61.9048	73.0159	74.6032	77.7778	84.127	85.7143	85.7143	82.5397	82.5397	82.5397	80.9524	84.127	80.9524	82.5397	84.127	84.127	82.5397	77.7778	74.6032	68.254	60.3175	60.3175	57.1429	50.7937	46.0317	47.619	41.2698	39.6825	31.746	34.9206	30.1587	33.3333	36.5079	33.3333	36.5079
subject 64	38.0952	39.6825	41.2698	38.0952	34.9206	41.2698	41.2698	53.9683	55.5556	66.6667	68.254	77.7778	80.9524	87.3016	92.0635	92.0635	95.2381	95.2381	96.8254	96.8254	96.8254	96.8254	96.8254	98.4127	98.4127	100	98.4127	98.4127	98.4127	98.4127	98.4127	96.8254	93.6508	90.4762	88.8889	88.8889	74.6032	69.8413	58.7302	55.5556	52.381	50.7937	49.2063	49.2063	53.9683	44.4444	52.381	47.619	47.619
subject 65	55.5556	60.3175	50.7937	58.7302	58.7302	53.9683	55.5556	53.9683	53.9683	53.9683	55.5556	53.9683	60.3175	63.4921	73.0159	71.4286	71.4286	74.6032	76.1905	79.3651	87.3016	87.3016	90.4762	90.4762	90.4762	84.127	87.3016	84.127	82.5397	80.9524	79.3651	82.5397	82.5397	80.9524	80.9524	76.1905	71.4286	71.4286	61.9048	57.1429	60.3175	57.1429	57.1429	52.381	52.381	49.2063	49.2063	47.619	53.9683
subject 66	46.0317	49.2063	49.2063	47.619	47.619	44.4444	42.8571	47.619	50.7937	47.619	52.381	60.3175	65.0794	71.4286	76.1905	77.7778	85.7143	84.127	85.7143	87.3016	85.7143	90.4762	88.8889	82.5397	88.8889	85.7143	84.127	79.3651	76.1905	73.0159	74.6032	71.4286	66.6667	61.9048	66.6667	63.4921	65.0794	55.5556	47.619	50.7937	49.2063	41.2698	44.4444	46.0317	42.8571	39.6825	41.2698	44.4444	44.4444
subject 67	71.4286	68.254	76.1905	77.7778	71.4286	76.1905	73.0159	68.254	66.6667	69.8413	68.254	71.4286	68.254	68.254	66.6667	69.8413	68.254	73.0159	71.4286	73.0159	77.7778	76.1905	77.7778	82.5397	84.127	84.127	84.127	85.7143	77.7778	74.6032	69.8413	66.6667	66.6667	60.3175	57.1429	61.9048	63.4921	66.6667	71.4286	73.0159	73.0159	69.8413	65.0794	66.6667	63.4921	65.0794	60.3175	63.4921	61.9048
subject 68	46.0317	46.0317	42.8571	41.2698	44.4444	46.0317	49.2063	47.619	50.7937	52.381	61.9048	61.9048	63.4921	63.4921	65.0794	61.9048	58.7302	57.1429	57.1429	57.1429	58.7302	60.3175	60.3175	65.0794	73.0159	69.8413	73.0159	73.0159	69.8413	71.4286	63.4921	61.9048	61.9048	60.3175	60.3175	60.3175	61.9048	60.3175	55.5556	53.9683	53.9683	53.9683	53.9683	55.5556	52.381	53.9683	55.5556	52.381	50.7937
subject 69	57.1429	57.1429	60.3175	52.381	57.1429	53.9683	50.7937	61.9048	57.1429	57.1429	53.9683	57.1429	58.7302	57.1429	52.381	60.3175	58.7302	58.7302	60.3175	60.3175	61.9048	63.4921	60.3175	63.4921	63.4921	69.8413	69.8413	66.6667	68.254	65.0794	63.4921	65.0794	61.9048	61.9048	58.7302	60.3175	58.7302	55.5556	60.3175	58.7302	57.1429	61.9048	60.3175	58.7302	55.5556	53.9683	50.7937	52.381	50.7937
subject 70	34.9206	38.0952	34.9206	31.746	31.746	31.746	31.746	38.0952	33.3333	34.9206	44.4444	49.2063	52.381	50.7937	61.9048	65.0794	63.4921	66.6667	66.6667	68.254	69.8413	76.1905	79.3651	77.7778	84.127	85.7143	84.127	82.5397	80.9524	82.5397	80.9524	82.5397	79.3651	77.7778	79.3651	79.3651	80.9524	73.0159	68.254	65.0794	58.7302	53.9683	52.381	49.2063	52.381	55.5556	44.4444	44.4444	46.0317
subject 71	46.0317	44.4444	39.6825	46.0317	47.619	47.619	49.2063	49.2063	42.8571	47.619	44.4444	47.619	53.9683	57.1429	57.1429	61.9048	57.1429	58.7302	60.3175	60.3175	57.1429	53.9683	57.1429	53.9683	53.9683	57.1429	53.9683	57.1429	49.2063	53.9683	55.5556	55.5556	53.9683	38.0952	42.8571	41.2698	41.2698	42.8571	42.8571	47.619	42.8571	46.0317	46.0317	39.6825	39.6825	38.0952	44.4444	41.2698	46.0317
subject 72	52.381	52.381	50.7937	52.381	52.381	52.381	53.9683	57.1429	58.7302	53.9683	57.1429	65.0794	58.7302	65.0794	69.8413	71.4286	65.0794	65.0794	57.1429	58.7302	57.1429	57.1429	58.7302	58.7302	57.1429	60.3175	63.4921	58.7302	61.9048	58.7302	60.3175	55.5556	52.381	55.5556	58.7302	58.7302	55.5556	57.1429	57.1429	58.7302	58.7302	55.5556	53.9683	57.1429	52.381	57.1429	52.381	53.9683	58.7302
subject 73	19.0476	23.8095	23.8095	22.2222	19.0476	19.0476	19.0476	15.873	22.2222	26.9841	25.3968	22.2222	22.2222	25.3968	30.1587	34.9206	38.0952	46.0317	53.9683	57.1429	61.9048	66.6667	61.9048	66.6667	71.4286	68.254	66.6667	68.254	61.9048	61.9048	55.5556	55.5556	47.619	49.2063	39.6825	36.5079	28.5714	26.9841	23.8095	20.6349	20.6349	20.6349	23.8095	25.3968	30.1587	22.2222	20.6349	20.6349	22.2222
subject 74	63.4921	63.4921	61.9048	61.9048	60.3175	61.9048	57.1429	52.381	52.381	46.0317	36.5079	49.2063	53.9683	55.5556	61.9048	65.0794	63.4921	66.6667	61.9048	66.6667	73.0159	73.0159	73.0159	74.6032	76.1905	74.6032	73.0159	66.6667	68.254	68.254	71.4286	74.6032	74.6032	71.4286	69.8413	68.254	68.254	65.0794	58.7302	50.7937	52.381	44.4444	49.2063	47.619	50.7937	53.9683	57.1429	57.1429	55.5556
subject 75	44.4444	46.0317	46.0317	49.2063	52.381	55.5556	42.8571	52.381	58.7302	55.5556	63.4921	60.3175	58.7302	71.4286	73.0159	76.1905	79.3651	82.5397	84.127	87.3016	88.8889	90.4762	92.0635	92.0635	88.8889	88.8889	88.8889	90.4762	88.8889	90.4762	87.3016	87.3016	90.4762	88.8889	88.8889	87.3016	87.3016	85.7143	85.7143	79.3651	79.3651	74.6032	66.6667	50.7937	52.381	55.5556	47.619	46.0317	47.619
subject 76	44.4444	41.2698	41.2698	41.2698	33.3333	41.2698	46.0317	52.381	55.5556	57.1429	58.7302	68.254	69.8413	73.0159	71.4286	74.6032	79.3651	82.5397	84.127	87.3016	85.7143	85.7143	87.3016	85.7143	85.7143	87.3016	87.3016	87.3016	84.127	82.5397	80.9524	77.7778	80.9524	79.3651	74.6032	74.6032	66.6667	68.254	63.4921	60.3175	68.254	63.4921	61.9048	57.1429	57.1429	57.1429	53.9683	55.5556	52.381
subject 77	41.2698	42.8571	34.9206	39.6825	47.619	50.7937	46.0317	44.4444	42.8571	42.8571	49.2063	49.2063	49.2063	52.381	61.9048	61.9048	63.4921	68.254	69.8413	71.4286	74.6032	79.3651	77.7778	79.3651	79.3651	79.3651	77.7778	82.5397	79.3651	79.3651	74.6032	71.4286	73.0159	69.8413	65.0794	58.7302	53.9683	55.5556	53.9683	53.9683	53.9683	55.5556	52.381	53.9683	49.2063	47.619	47.619	55.5556	53.9683
subject 78	47.619	50.7937	42.8571	44.4444	44.4444	44.4444	41.2698	46.0317	46.0317	46.0317	47.619	46.0317	57.1429	58.7302	65.0794	73.0159	77.7778	80.9524	80.9524	80.9524	82.5397	87.3016	88.8889	88.8889	90.4762	88.8889	85.7143	88.8889	85.7143	85.7143	88.8889	87.3016	84.127	82.5397	77.7778	68.254	61.9048	53.9683	53.9683	50.7937	47.619	53.9683	47.619	44.4444	50.7937	50.7937	53.9683	47.619	47.619
subject 79	26.9841	30.1587	30.1587	31.746	30.1587	34.9206	31.746	31.746	33.3333	41.2698	39.6825	34.9206	38.0952	44.4444	52.381	57.1429	57.1429	58.7302	63.4921	68.254	65.0794	66.6667	66.6667	69.8413	71.4286	69.8413	63.4921	60.3175	61.9048	55.5556	57.1429	53.9683	50.7937	52.381	55.5556	47.619	44.4444	44.4444	41.2698	38.0952	34.9206	28.5714	30.1587	25.3968	22.2222	19.0476	25.3968	28.5714	31.746
subject 80	55.5556	53.9683	49.2063	52.381	52.381	46.0317	52.381	52.381	52.381	47.619	53.9683	50.7937	61.9048	66.6667	66.6667	73.0159	76.1905	79.3651	82.5397	82.5397	85.7143	85.7143	84.127	87.3016	87.3016	88.8889	88.8889	87.3016	90.4762	87.3016	84.127	82.5397	76.1905	71.4286	65.0794	63.4921	60.3175	61.9048	57.1429	60.3175	57.1429	58.7302	57.1429	57.1429	55.5556	53.9683	60.3175	65.0794	66.6667
[truncated: 6 more columns]

## Sheet: KFD
Supplementary Dataset 2. Data for Katz fractal dimension (KFD) degree of nonlinearity (DEG) (%) in alpha frequency band in EEG channel O1. DEG is the percentage of segments where the null hypothesis of linearity is rejected. Δt is the segment length increment. The first segment (∆t=0) starts and ends at the alpha peak amplitude and consists of an integer number of alpha periods. The second segmen…
Δt	0	2	4	6	8	10	12	14	16	18	20	22	24	26	28	30	32	34	36	38	40	42	44	46	48	50	52	54	56	58	60	62	64	66	68	70	72	74	76	78	80	82	84	86	88	90	92	94	96
subject 1	98.4375	98.4375	98.4375	98.4375	98.4375	98.4375	98.4375	98.4375	98.4375	98.4375	98.4375	98.4375	98.4375	98.4375	98.4375	98.4375	98.4375	98.4375	98.4375	98.4375	96.875	96.875	96.875	95.3125	96.875	95.3125	98.4375	98.4375	98.4375	98.4375	98.4375	98.4375	98.4375	96.875	96.875	98.4375	98.4375	98.4375	98.4375	98.4375	98.4375	98.4375	98.4375	98.4375	98.4375	98.4375	98.4375	98.4375	98.4375
subject 2	98.4375	98.4375	98.4375	98.4375	98.4375	98.4375	98.4375	98.4375	98.4375	98.4375	98.4375	98.4375	98.4375	98.4375	98.4375	98.4375	98.4375	98.4375	98.4375	98.4375	98.4375	98.4375	98.4375	98.4375	98.4375	98.4375	98.4375	98.4375	98.4375	98.4375	98.4375	98.4375	98.4375	98.4375	98.4375	98.4375	98.4375	98.4375	98.4375	98.4375	98.4375	98.4375	98.4375	98.4375	98.4375	98.4375	98.4375	98.4375	98.4375
subject 3	98.4375	98.4375	98.4375	98.4375	98.4375	98.4375	98.4375	98.4375	98.4375	98.4375	98.4375	96.875	96.875	96.875	96.875	96.875	96.875	95.3125	95.3125	93.75	95.3125	92.1875	95.3125	95.3125	92.1875	93.75	93.75	89.0625	92.1875	90.625	93.75	92.1875	90.625	92.1875	95.3125	96.875	96.875	98.4375	98.4375	98.4375	98.4375	98.4375	98.4375	98.4375	98.4375	98.4375	98.4375	98.4375	98.4375
subject 4	98.4375	98.4375	98.4375	98.4375	98.4375	98.4375	98.4375	98.4375	98.4375	98.4375	98.4375	98.4375	98.4375	98.4375	98.4375	98.4375	98.4375	98.4375	98.4375	98.4375	98.4375	96.875	96.875	93.75	93.75	93.75	93.75	95.3125	92.1875	95.3125	93.75	93.75	93.75	95.3125	98.4375	98.4375	98.4375	98.4375	98.4375	98.4375	98.4375	98.4375	98.4375	98.4375	98.4375	98.4375	98.4375	98.4375	98.4375
subject 5	98.4375	98.4375	98.4375	98.4375	98.4375	98.4375	98.4375	98.4375	98.4375	98.4375	98.4375	98.4375	98.4375	98.4375	98.4375	98.4375	98.4375	98.4375	95.3125	95.3125	95.3125	92.1875	92.1875	92.1875	92.1875	92.1875	96.875	98.4375	98.4375	98.4375	98.4375	98.4375	98.4375	98.4375	98.4375	98.4375	98.4375	98.4375	98.4375	98.4375	98.4375	98.4375	98.4375	98.4375	98.4375	98.4375	98.4375	98.4375	98.4375
subject 6	93.75	93.75	95.3125	95.3125	92.1875	95.3125	93.75	95.3125	96.875	95.3125	96.875	96.875	95.3125	95.3125	95.3125	96.875	95.3125	95.3125	96.875	95.3125	93.75	92.1875	93.75	92.1875	93.75	90.625	93.75	93.75	95.3125	96.875	90.625	89.0625	92.1875	92.1875	92.1875	95.3125	96.875	96.875	96.875	96.875	95.3125	95.3125	96.875	95.3125	93.75	93.75	95.3125	95.3125	93.75
subject 7	96.875	96.875	96.875	96.875	98.4375	98.4375	98.4375	96.875	98.4375	96.875	98.4375	98.4375	98.4375	98.4375	96.875	95.3125	95.3125	92.1875	95.3125	93.75	93.75	93.75	92.1875	89.0625	87.5	87.5	89.0625	89.0625	92.1875	90.625	92.1875	93.75	92.1875	95.3125	95.3125	95.3125	95.3125	96.875	96.875	96.875	98.4375	98.4375	98.4375	98.4375	98.4375	96.875	98.4375	98.4375	98.4375
subject 8	98.4375	96.875	96.875	96.875	96.875	96.875	96.875	96.875	98.4375	96.875	98.4375	96.875	96.875	98.4375	98.4375	98.4375	98.4375	96.875	96.875	95.3125	90.625	93.75	89.0625	84.375	89.0625	85.9375	89.0625	89.0625	93.75	95.3125	93.75	93.75	95.3125	96.875	95.3125	95.3125	96.875	98.4375	96.875	96.875	96.875	96.875	96.875	96.875	96.875	96.875	96.875	96.875	96.875
subject 9	98.4375	98.4375	98.4375	98.4375	98.4375	96.875	98.4375	98.4375	98.4375	98.4375	98.4375	98.4375	98.4375	98.4375	98.4375	98.4375	98.4375	98.4375	96.875	96.875	93.75	93.75	92.1875	92.1875	90.625	92.1875	93.75	93.75	93.75	93.75	95.3125	98.4375	98.4375	98.4375	98.4375	98.4375	98.4375	98.4375	98.4375	98.4375	98.4375	98.4375	96.875	96.875	96.875	98.4375	98.4375	98.4375	98.4375
subject 10	98.4375	98.4375	98.4375	98.4375	98.4375	98.4375	98.4375	98.4375	98.4375	98.4375	98.4375	98.4375	98.4375	98.4375	98.4375	96.875	96.875	95.3125	96.875	96.875	95.3125	95.3125	93.75	93.75	93.75	95.3125	95.3125	95.3125	98.4375	98.4375	98.4375	98.4375	98.4375	98.4375	98.4375	98.4375	98.4375	96.875	96.875	96.875	96.875	96.875	98.4375	98.4375	98.4375	98.4375	98.4375	98.4375	98.4375
subject 11	100	100	98.4375	100	98.4375	98.4375	98.4375	100	100	100	98.4375	98.4375	100	98.4375	98.4375	96.875	95.3125	93.75	90.625	92.1875	93.75	90.625	90.625	89.0625	90.625	87.5	90.625	87.5	87.5	85.9375	84.375	87.5	87.5	90.625	90.625	92.1875	95.3125	95.3125	96.875	96.875	98.4375	100	96.875	98.4375	98.4375	98.4375	98.4375	98.4375	98.4375
subject 12	95.3125	98.4375	96.875	98.4375	98.4375	98.4375	98.4375	98.4375	98.4375	98.4375	98.4375	98.4375	98.4375	98.4375	98.4375	98.4375	98.4375	98.4375	98.4375	98.4375	98.4375	98.4375	98.4375	98.4375	96.875	95.3125	93.75	95.3125	95.3125	95.3125	98.4375	98.4375	96.875	98.4375	98.4375	96.875	98.4375	98.4375	98.4375	96.875	98.4375	98.4375	95.3125	98.4375	98.4375	96.875	96.875	96.875	95.3125
subject 13	98.4375	98.4375	98.4375	98.4375	98.4375	98.4375	98.4375	98.4375	98.4375	98.4375	98.4375	98.4375	98.4375	98.4375	98.4375	98.4375	98.4375	98.4375	98.4375	96.875	95.3125	95.3125	96.875	93.75	93.75	95.3125	95.3125	95.3125	98.4375	98.4375	98.4375	98.4375	98.4375	98.4375	98.4375	98.4375	98.4375	98.4375	98.4375	98.4375	98.4375	96.875	98.4375	96.875	96.875	96.875	96.875	96.875	98.4375
subject 14	98.4375	98.4375	98.4375	98.4375	98.4375	98.4375	98.4375	98.4375	98.4375	96.875	98.4375	98.4375	96.875	96.875	96.875	98.4375	98.4375	96.875	98.4375	95.3125	95.3125	90.625	95.3125	96.875	93.75	95.3125	95.3125	95.3125	95.3125	96.875	96.875	98.4375	98.4375	98.4375	98.4375	98.4375	98.4375	98.4375	98.4375	98.4375	98.4375	98.4375	98.4375	98.4375	98.4375	98.4375	98.4375	98.4375	98.4375
subject 15	98.4375	98.4375	98.4375	98.4375	98.4375	98.4375	98.4375	98.4375	98.4375	98.4375	98.4375	98.4375	98.4375	98.4375	98.4375	98.4375	98.4375	98.4375	98.4375	96.875	93.75	90.625	89.0625	90.625	90.625	93.75	93.75	93.75	93.75	93.75	93.75	95.3125	96.875	96.875	95.3125	95.3125	96.875	98.4375	98.4375	98.4375	98.4375	98.4375	98.4375	98.4375	98.4375	98.4375	98.4375	98.4375	98.4375
subject 16	98.4375	98.4375	98.4375	98.4375	98.4375	98.4375	98.4375	98.4375	98.4375	98.4375	98.4375	98.4375	98.4375	98.4375	98.4375	98.4375	98.4375	98.4375	98.4375	98.4375	96.875	96.875	96.875	96.875	96.875	96.875	96.875	96.875	98.4375	98.4375	98.4375	98.4375	98.4375	98.4375	98.4375	98.4375	98.4375	98.4375	98.4375	98.4375	98.4375	98.4375	98.4375	98.4375	98.4375	98.4375	98.4375	98.4375	98.4375
subject 17	98.4375	98.4375	98.4375	98.4375	98.4375	98.4375	98.4375	98.4375	98.4375	98.4375	98.4375	98.4375	98.4375	98.4375	98.4375	95.3125	95.3125	95.3125	93.75	95.3125	95.3125	95.3125	95.3125	93.75	93.75	93.75	95.3125	95.3125	95.3125	95.3125	96.875	96.875	98.4375	98.4375	98.4375	98.4375	98.4375	98.4375	98.4375	98.4375	98.4375	98.4375	98.4375	98.4375	98.4375	98.4375	98.4375	98.4375	98.4375
subject 18	98.4375	98.4375	98.4375	98.4375	98.4375	98.4375	98.4375	98.4375	98.4375	96.875	98.4375	96.875	98.4375	96.875	98.4375	96.875	96.875	96.875	96.875	98.4375	95.3125	93.75	98.4375	95.3125	95.3125	95.3125	96.875	98.4375	96.875	96.875	96.875	96.875	98.4375	98.4375	98.4375	98.4375	98.4375	98.4375	98.4375	98.4375	98.4375	98.4375	98.4375	98.4375	98.4375	98.4375	98.4375	98.4375	98.4375
subject 19	98.4375	98.4375	98.4375	98.4375	98.4375	98.4375	98.4375	98.4375	98.4375	98.4375	98.4375	98.4375	98.4375	98.4375	98.4375	96.875	96.875	95.3125	95.3125	96.875	96.875	96.875	95.3125	92.1875	92.1875	90.625	90.625	90.625	92.1875	90.625	90.625	90.625	87.5	89.0625	92.1875	92.1875	93.75	95.3125	95.3125	95.3125	95.3125	98.4375	98.4375	98.4375	98.4375	98.4375	98.4375	98.4375	98.4375
subject 20	100	100	100	100	100	100	100	100	100	100	100	100	100	100	100	100	100	100	98.4375	98.4375	98.4375	98.4375	96.875	96.875	98.4375	98.4375	100	98.4375	98.4375	98.4375	100	100	100	100	100	100	100	100	100	100	100	100	100	100	100	100	100	100	100
subject 21	100	100	100	100	100	100	100	100	98.4375	98.4375	100	98.4375	98.4375	98.4375	98.4375	98.4375	98.4375	98.4375	96.875	98.4375	98.4375	96.875	96.875	96.875	96.875	96.875	95.3125	95.3125	95.3125	98.4375	98.4375	98.4375	100	98.4375	98.4375	98.4375	98.4375	98.4375	98.4375	98.4375	98.4375	98.4375	100	100	100	100	100	100	98.4375
subject 22	100	100	100	100	100	100	100	100	100	100	100	100	100	100	100	100	100	100	100	100	100	100	100	100	100	100	100	100	100	100	100	100	100	100	100	100	100	100	100	100	100	100	100	100	100	100	100	100	100
subject 23	100	100	100	100	100	100	100	100	100	100	100	100	100	100	100	100	100	100	100	100	100	100	100	100	100	100	100	100	100	100	98.4375	98.4375	98.4375	98.4375	98.4375	98.4375	100	100	100	100	100	100	100	100	100	100	100	100	100
subject 24	100	100	100	100	100	100	100	100	100	100	100	100	100	100	98.4375	98.4375	100	98.4375	98.4375	100	100	96.875	96.875	98.4375	93.75	96.875	95.3125	96.875	95.3125	96.875	96.875	98.4375	98.4375	98.4375	100	100	100	100	100	100	100	100	100	100	100	100	98.4375	98.4375	98.4375
subject 25	100	100	100	100	100	100	100	100	100	100	100	100	100	100	100	98.4375	98.4375	98.4375	98.4375	100	96.875	98.4375	98.4375	98.4375	98.4375	96.875	100	98.4375	96.875	98.4375	98.4375	96.875	96.875	98.4375	100	100	100	100	100	100	100	100	100	100	100	100	100	100	100
subject 26	100	100	100	100	100	100	100	100	100	100	100	100	100	100	100	100	100	100	100	100	100	100	100	100	100	100	100	100	100	100	100	100	100	100	100	100	100	100	100	100	100	100	100	100	100	100	100	100	100
subject 27	100	100	100	100	100	100	100	100	100	100	100	100	100	100	100	100	100	100	100	100	100	100	100	100	100	100	98.4375	96.875	96.875	98.4375	98.4375	98.4375	100	100	100	100	100	100	100	100	100	100	100	100	100	100	100	100	100
subject 28	100	100	100	100	100	100	100	100	100	100	100	100	100	100	100	100	100	100	100	100	100	100	100	100	100	100	100	100	100	100	100	100	100	100	100	100	100	100	100	100	100	100	100	100	100	100	100	100	100
subject 29	100	100	100	100	100	100	100	100	100	100	100	100	100	100	100	100	100	100	100	100	100	100	100	100	100	100	100	100	100	100	100	100	100	100	100	100	100	100	100	100	100	100	100	100	100	100	100	100	100
subject 30	100	100	100	100	100	100	100	100	100	100	100	100	100	100	100	100	100	100	100	100	100	100	100	100	100	100	100	100	100	100	100	100	100	100	100	100	100	100	100	100	100	100	100	100	100	100	100	100	100
subject 31	100	100	100	100	100	100	100	100	100	100	100	100	100	100	100	100	100	100	100	98.4375	100	98.4375	98.4375	100	98.4375	100	98.4375	100	96.875	96.875	96.875	98.4375	100	100	100	100	100	100	100	100	100	100	100	100	100	100	100	100	100
subject 32	96.875	95.3125	95.3125	96.875	96.875	96.875	96.875	98.4375	98.4375	98.4375	98.4375	98.4375	98.4375	98.4375	96.875	96.875	98.4375	98.4375	100	100	98.4375	98.4375	98.4375	96.875	98.4375	95.3125	95.3125	96.875	98.4375	96.875	96.875	96.875	98.4375	98.4375	96.875	98.4375	98.4375	98.4375	98.4375	98.4375	98.4375	98.4375	98.4375	100	100	100	100	100	100
subject 33	100	100	100	100	100	100	100	100	100	100	100	100	100	100	100	100	100	100	100	100	100	100	100	100	100	100	100	100	100	100	100	100	100	100	100	100	100	100	100	100	100	100	100	100	100	100	100	100	100
subject 34	100	100	100	100	100	100	100	100	100	100	100	100	100	100	100	100	100	98.4375	98.4375	98.4375	100	95.3125	93.75	95.3125	93.75	92.1875	92.1875	90.625	92.1875	93.75	96.875	96.875	95.3125	98.4375	100	98.4375	100	100	100	100	100	100	100	100	100	100	100	100	100
subject 35	100	100	100	100	100	100	100	100	100	100	100	98.4375	98.4375	98.4375	98.4375	98.4375	98.4375	98.4375	98.4375	96.875	95.3125	95.3125	93.75	93.75	95.3125	95.3125	93.75	92.1875	96.875	95.3125	96.875	95.3125	95.3125	96.875	96.875	98.4375	98.4375	98.4375	98.4375	98.4375	98.4375	98.4375	98.4375	100	100	100	100	100	100
subject 36	98.4375	98.4375	96.875	100	100	100	100	100	100	100	100	100	100	100	98.4375	98.4375	98.4375	98.4375	98.4375	98.4375	98.4375	98.4375	100	98.4375	98.4375	98.4375	98.4375	98.4375	98.4375	98.4375	98.4375	98.4375	98.4375	98.4375	98.4375	98.4375	98.4375	98.4375	98.4375	98.4375	98.4375	98.4375	98.4375	98.4375	98.4375	98.4375	100	100	100
subject 37	100	100	100	100	100	100	100	100	100	100	100	100	100	100	100	100	100	100	100	100	100	100	100	100	100	100	100	98.4375	100	98.4375	100	100	100	100	100	100	100	100	100	100	100	100	100	100	100	100	100	100	100
subject 38	100	100	100	100	100	100	100	100	100	100	100	100	100	100	100	100	100	100	98.4375	98.4375	98.4375	96.875	92.1875	93.75	90.625	85.9375	85.9375	89.0625	84.375	85.9375	84.375	81.25	82.8125	82.8125	84.375	85.9375	89.0625	92.1875	92.1875	93.75	96.875	96.875	98.4375	96.875	98.4375	98.4375	98.4375	96.875	98.4375
subject 39	100	100	100	100	100	100	100	100	100	100	100	100	100	100	100	100	100	100	100	100	100	100	100	100	100	100	100	100	100	100	100	100	100	100	100	100	100	100	100	100	100	100	100	100	100	100	100	100	100
subject 40	96.875	96.875	98.4375	100	98.4375	98.4375	100	100	100	98.4375	98.4375	98.4375	98.4375	98.4375	98.4375	98.4375	98.4375	98.4375	98.4375	96.875	96.875	96.875	98.4375	98.4375	98.4375	98.4375	96.875	96.875	96.875	95.3125	96.875	96.875	96.875	98.4375	96.875	96.875	96.875	98.4375	98.4375	100	100	98.4375	100	100	100	100	100	100	100
subject 41	100	100	100	100	100	100	100	100	100	100	100	100	100	100	100	100	100	100	100	100	100	100	100	100	100	100	100	100	100	100	98.4375	100	100	100	100	100	100	100	100	100	100	100	100	100	100	100	100	100	100
subject 42	100	100	100	100	100	100	100	100	100	100	100	100	100	100	100	100	98.4375	98.4375	98.4375	98.4375	100	98.4375	96.875	96.875	96.875	96.875	98.4375	100	100	100	100	98.4375	98.4375	98.4375	98.4375	100	100	100	98.4375	98.4375	98.4375	100	100	100	100	100	100	100	100
subject 43	100	100	100	100	100	100	100	100	100	100	100	98.4375	98.4375	98.4375	98.4375	98.4375	98.4375	98.4375	98.4375	98.4375	96.875	96.875	93.75	98.4375	98.4375	98.4375	98.4375	96.875	98.4375	98.4375	98.4375	98.4375	98.4375	98.4375	98.4375	98.4375	98.4375	98.4375	98.4375	98.4375	98.4375	98.4375	100	100	100	100	100	100	100
subject 44	100	100	100	100	100	100	100	100	100	100	100	100	100	100	100	100	100	100	100	100	98.4375	98.4375	98.4375	98.4375	98.4375	96.875	96.875	100	100	100	100	100	100	100	100	100	100	100	100	100	100	100	100	100	100	100	100	100	100
subject 45	100	100	100	100	100	100	100	100	100	100	100	100	100	100	100	100	100	100	100	100	100	100	100	100	100	100	100	98.4375	100	100	100	100	100	100	100	100	100	100	100	100	100	100	100	100	100	100	100	100	100
subject 46	100	100	100	100	100	100	100	100	100	100	100	100	100	100	100	100	100	100	100	100	100	100	100	98.4375	98.4375	96.875	96.875	98.4375	98.4375	98.4375	100	100	100	100	100	100	100	100	100	100	100	100	100	100	100	100	100	100	100
subject 47	100	98.4375	98.4375	100	100	100	100	100	100	100	100	100	100	100	100	100	100	100	100	98.4375	100	100	100	100	96.875	100	98.4375	98.4375	98.4375	100	100	98.4375	100	100	100	100	100	100	100	100	100	100	100	100	98.4375	100	98.4375	100	100
subject 48	100	100	100	100	100	100	100	100	100	100	100	100	100	100	98.4375	100	100	100	100	100	100	100	98.4375	100	96.875	96.875	96.875	96.875	96.875	95.3125	96.875	95.3125	95.3125	93.75	93.75	95.3125	98.4375	98.4375	100	100	100	100	100	100	100	100	100	100	100
subject 49	100	100	100	100	100	100	100	100	100	100	100	100	100	100	100	100	100	100	100	100	100	100	100	100	100	100	100	100	100	100	100	100	100	100	100	100	100	100	100	100	100	100	100	100	100	100	100	100	100
subject 50	100	100	100	100	100	100	100	100	100	100	100	100	100	100	100	100	100	100	100	100	100	100	100	98.4375	98.4375	98.4375	98.4375	100	100	100	98.4375	100	100	100	100	100	100	100	100	100	100	100	100	100	100	100	100	100	100
subject 51	100	100	100	100	100	100	100	100	100	100	100	100	100	100	100	100	100	100	100	100	100	100	98.4375	98.4375	98.4375	98.4375	98.4375	98.4375	98.4375	98.4375	98.4375	98.4375	98.4375	98.4375	98.4375	98.4375	100	100	100	100	100	100	100	100	100	100	100	100	100
subject 52	100	100	100	100	100	98.4375	98.4375	98.4375	98.4375	98.4375	98.4375	98.4375	98.4375	98.4375	98.4375	100	98.4375	100	98.4375	96.875	96.875	98.4375	100	98.4375	98.4375	98.4375	98.4375	98.4375	98.4375	98.4375	98.4375	98.4375	98.4375	98.4375	98.4375	100	100	100	100	100	100	100	100	100	100	100	100	100	100
subject 53	100	100	100	100	100	100	100	100	100	100	100	100	100	100	100	100	100	100	100	98.4375	98.4375	98.4375	98.4375	98.4375	98.4375	98.4375	98.4375	98.4375	98.4375	98.4375	98.4375	98.4375	98.4375	98.4375	98.4375	98.4375	100	100	100	100	100	100	100	100	100	100	100	100	98.4375
subject 54	100	100	100	100	100	100	100	100	100	100	100	100	100	100	100	100	98.4375	98.4375	96.875	96.875	96.875	96.875	98.4375	98.4375	98.4375	98.4375	100	98.4375	98.4375	98.4375	98.4375	98.4375	98.4375	98.4375	98.4375	98.4375	100	100	100	100	100	100	100	100	100	100	100	100	100
subject 55	100	100	100	100	100	100	100	100	100	100	100	100	100	100	100	100	100	100	100	100	100	100	100	100	100	100	100	100	100	100	100	100	100	100	100	100	100	100	100	100	100	100	100	100	100	100	100	100	100
subject 56	100	100	100	100	100	100	100	100	100	100	100	100	100	100	100	100	100	100	100	100	100	98.4375	98.4375	98.4375	98.4375	98.4375	98.4375	98.4375	98.4375	100	100	100	100	100	100	100	100	100	100	100	100	100	100	100	100	100	100	100	100
subject 57	87.5	89.0625	93.75	90.625	90.625	92.1875	85.9375	93.75	89.0625	92.1875	95.3125	92.1875	89.0625	95.3125	93.75	92.1875	90.625	89.0625	90.625	85.9375	87.5	84.375	82.8125	75	78.125	79.6875	70.3125	70.3125	68.75	68.75	68.75	78.125	75	76.5625	78.125	84.375	89.0625	79.6875	84.375	84.375	89.0625	93.75	92.1875	90.625	93.75	90.625	84.375	87.5	89.0625
subject 58	100	100	100	100	100	100	100	100	100	100	100	100	100	100	100	100	100	100	100	98.4375	98.4375	98.4375	98.4375	98.4375	96.875	95.3125	93.75	93.75	96.875	95.3125	98.4375	98.4375	96.875	100	100	100	100	100	100	100	100	100	100	100	100	100	100	100	100
subject 59	100	100	100	100	100	100	100	100	100	100	100	100	100	98.4375	100	98.4375	98.4375	98.4375	96.875	96.875	96.875	95.3125	95.3125	95.3125	93.75	95.3125	95.3125	90.625	95.3125	95.3125	95.3125	95.3125	95.3125	98.4375	100	100	100	100	98.4375	100	100	100	98.4375	98.4375	98.4375	100	98.4375	100	100
subject 60	92.1875	93.75	90.625	96.875	96.875	92.1875	98.4375	96.875	98.4375	93.75	98.4375	96.875	96.875	95.3125	96.875	89.0625	92.1875	95.3125	95.3125	93.75	92.1875	93.75	87.5	84.375	89.0625	84.375	87.5	89.0625	84.375	92.1875	90.625	90.625	87.5	89.0625	90.625	89.0625	93.75	93.75	93.75	96.875	100	95.3125	92.1875	98.4375	95.3125	98.4375	95.3125	93.75	95.3125
subject 61	100	100	100	100	100	100	100	100	100	100	100	100	100	100	100	100	100	100	100	98.4375	98.4375	96.875	98.4375	92.1875	95.3125	93.75	95.3125	95.3125	98.4375	100	100	100	100	100	100	100	100	100	100	100	100	100	100	100	100	100	100	100	100
subject 62	100	100	100	100	100	100	100	100	100	100	100	100	100	98.4375	100	98.4375	98.4375	100	98.4375	98.4375	98.4375	96.875	96.875	96.875	98.4375	98.4375	98.4375	98.4375	98.4375	98.4375	98.4375	98.4375	98.4375	98.4375	98.4375	98.4375	98.4375	100	100	100	100	100	100	100	100	100	100	100	100
subject 63	100	100	100	100	100	100	100	100	100	100	100	100	100	100	98.4375	98.4375	98.4375	100	98.4375	100	96.875	96.875	96.875	93.75	92.1875	90.625	93.75	93.75	92.1875	93.75	98.4375	98.4375	98.4375	100	100	100	100	100	100	100	100	100	100	100	100	100	100	100	100
subject 64	100	100	100	100	100	100	100	100	100	100	100	100	100	100	100	100	98.4375	98.4375	98.4375	98.4375	93.75	89.0625	87.5	84.375	87.5	81.25	85.9375	82.8125	89.0625	92.1875	92.1875	100	100	100	100	100	100	100	100	100	100	100	100	100	100	100	100	100	100
subject 65	100	100	100	100	100	100	100	100	100	100	100	100	100	100	100	100	100	98.4375	100	98.4375	100	96.875	96.875	95.3125	95.3125	92.1875	92.1875	95.3125	95.3125	95.3125	95.3125	95.3125	96.875	98.4375	98.4375	98.4375	98.4375	98.4375	98.4375	96.875	98.4375	98.4375	98.4375	100	100	98.4375	100	100	100
subject 66	98.4375	98.4375	98.4375	98.4375	100	98.4375	100	98.4375	96.875	100	96.875	96.875	98.4375	98.4375	95.3125	93.75	95.3125	92.1875	93.75	93.75	93.75	95.3125	95.3125	92.1875	90.625	95.3125	93.75	90.625	87.5	90.625	93.75	96.875	96.875	98.4375	100	100	98.4375	100	96.875	100	98.4375	100	100	100	98.4375	100	98.4375	100	100
subject 67	98.4375	100	100	98.4375	100	98.4375	98.4375	98.4375	98.4375	98.4375	98.4375	96.875	96.875	96.875	96.875	95.3125	95.3125	96.875	95.3125	96.875	95.3125	96.875	95.3125	96.875	93.75	93.75	90.625	95.3125	93.75	95.3125	95.3125	95.3125	96.875	96.875	98.4375	96.875	98.4375	98.4375	98.4375	98.4375	98.4375	98.4375	98.4375	96.875	96.875	98.4375	98.4375	98.4375	98.4375
subject 68	100	100	100	100	100	100	100	100	100	100	100	100	98.4375	98.4375	98.4375	98.4375	98.4375	96.875	96.875	96.875	95.3125	95.3125	95.3125	96.875	96.875	98.4375	96.875	98.4375	95.3125	95.3125	95.3125	95.3125	95.3125	95.3125	95.3125	96.875	96.875	96.875	96.875	98.4375	96.875	96.875	96.875	96.875	98.4375	98.4375	98.4375	98.4375	100
subject 69	98.4375	100	100	98.4375	100	100	98.4375	98.4375	100	100	100	100	98.4375	98.4375	100	95.3125	95.3125	98.4375	98.4375	98.4375	98.4375	98.4375	98.4375	98.4375	96.875	98.4375	96.875	95.3125	98.4375	95.3125	98.4375	96.875	100	98.4375	96.875	96.875	98.4375	98.4375	98.4375	98.4375	96.875	96.875	96.875	96.875	98.4375	96.875	96.875	96.875	96.875
subject 70	100	100	100	100	100	100	100	100	100	100	100	100	100	98.4375	98.4375	98.4375	98.4375	98.4375	98.4375	100	98.4375	98.4375	98.4375	98.4375	98.4375	98.4375	96.875	95.3125	96.875	96.875	96.875	96.875	96.875	96.875	98.4375	96.875	98.4375	98.4375	98.4375	98.4375	98.4375	98.4375	100	98.4375	98.4375	98.4375	98.4375	96.875	98.4375
subject 71	100	100	100	100	100	100	100	100	100	100	100	100	100	100	100	100	100	100	100	100	100	100	100	100	100	100	100	100	100	100	100	100	100	100	100	100	100	100	100	100	100	100	100	100	100	100	100	100	100
subject 72	98.4375	98.4375	98.4375	98.4375	100	98.4375	100	98.4375	100	98.4375	98.4375	98.4375	98.4375	100	98.4375	100	100	98.4375	98.4375	100	100	100	100	100	100	98.4375	100	100	100	100	100	100	100	100	98.4375	98.4375	100	98.4375	100	100	100	100	100	100	100	100	100	100	100
subject 73	100	100	100	100	100	100	100	100	100	100	100	100	100	100	100	100	100	100	100	100	100	100	100	100	100	100	100	100	100	100	100	100	100	100	100	100	100	100	100	100	100	100	100	100	100	100	100	100	100
subject 74	100	100	100	100	100	100	100	100	100	100	100	100	100	100	100	100	100	100	100	100	100	100	100	100	98.4375	98.4375	98.4375	100	100	100	100	100	100	100	100	100	100	100	100	100	100	100	100	100	100	100	100	100	100
subject 75	98.4375	98.4375	98.4375	98.4375	98.4375	100	100	100	100	100	98.4375	100	100	100	100	100	100	100	100	100	98.4375	100	98.4375	93.75	93.75	93.75	93.75	92.1875	96.875	98.4375	96.875	96.875	95.3125	95.3125	93.75	96.875	95.3125	95.3125	95.3125	96.875	98.4375	98.4375	100	100	100	100	100	100	100
subject 76	100	100	100	100	100	100	100	100	100	100	100	100	100	100	100	100	100	100	100	100	100	100	100	100	100	100	100	100	100	100	100	100	100	100	100	100	100	100	100	100	100	100	100	100	100	100	100	100	100
subject 77	100	100	100	100	100	100	100	100	100	100	100	100	100	100	100	100	100	100	100	100	100	100	100	100	100	100	100	100	100	100	100	100	100	100	100	100	100	100	100	100	100	100	100	100	100	100	100	100	100
subject 78	98.4375	100	100	98.4375	100	100	100	98.4375	100	100	98.4375	100	98.4375	98.4375	98.4375	98.4375	98.4375	98.4375	100	98.4375	96.875	96.875	95.3125	93.75	93.75	92.1875	93.75	90.625	90.625	95.3125	92.1875	95.3125	96.875	100	98.4375	100	100	100	100	100	100	100	100	100	100	98.4375	100	100	100
subject 79	100	100	100	100	100	100	100	100	100	100	100	100	100	100	100	100	100	100	100	100	100	100	100	100	100	100	100	100	100	100	100	100	100	100	100	100	100	100	100	100	100	100	100	100	100	100	100	100	100
subject 80	100	100	100	100	100	100	100	100	100	100	100	98.4375	100	100	98.4375	98.4375	96.875	95.3125	96.875	96.875	95.3125	92.1875	95.3125	95.3125	93.75	96.875	95.3125	95.3125	96.875	100	100	100	100	100	100	100	100	100	100	100	100	100	100	100	100	100	100	100	100
[truncated: 6 more columns]

## Sheet: LZC
Supplementary Dataset 3. Data for Lempel-Ziv complexity (LZC) degree of nonlinearity (DEG) (%) in alpha frequency band in EEG channel O1. DEG is the percentage of segments where the null hypothesis of linearity is rejected. Δt is the segment length increment. The first segment (∆t=0) starts and ends at the alpha peak amplitude and consists of an integer number of alpha periods. The second segment…
Δt	0	2	4	6	8	10	12	14	16	18	20	22	24	26	28	30	32	34	36	38	40	42	44	46	48	50	52	54	56	58	60	62	64	66	68	70	72	74	76	78	80	82	84	86	88	90	92	94	96
subject 1	0	0	0	0	0	0	0	0	0	0	0	0	0	0	0	0	0	0	1.5625	0	1.5625	0	0	0	0	1.5625	0	0	0	1.5625	0	0	0	0	0	0	0	0	3.125	0	0	0	0	0	0	0	0	0	0
subject 2	3.125	1.5625	1.5625	3.125	1.5625	1.5625	3.125	4.6875	4.6875	6.25	4.6875	4.6875	3.125	1.5625	3.125	1.5625	4.6875	4.6875	4.6875	1.5625	1.5625	4.6875	4.6875	3.125	3.125	6.25	4.6875	3.125	3.125	1.5625	1.5625	7.8125	0	4.6875	3.125	1.5625	1.5625	3.125	3.125	3.125	0	1.5625	3.125	3.125	3.125	1.5625	3.125	3.125	4.6875
subject 3	0	0	0	0	0	1.5625	0	0	0	0	1.5625	1.5625	0	0	0	0	1.5625	1.5625	0	0	0	0	0	0	0	0	0	0	0	0	1.5625	0	0	0	0	0	0	0	0	0	1.5625	0	1.5625	0	1.5625	0	0	1.5625	1.5625
subject 4	1.5625	1.5625	0	0	0	0	0	0	0	0	0	0	0	0	0	0	1.5625	0	0	0	0	0	0	0	0	0	0	0	0	0	0	0	0	0	0	0	0	0	1.5625	0	0	0	0	0	0	0	0	0	0
subject 5	0	0	0	0	0	0	0	0	0	0	0	0	0	0	0	0	0	0	0	0	1.5625	0	0	0	0	1.5625	0	0	0	0	0	0	0	0	0	0	0	0	0	3.125	3.125	0	0	0	0	0	0	0	0
subject 6	0	0	4.6875	0	0	0	0	0	1.5625	0	0	1.5625	0	0	0	0	0	0	0	0	0	1.5625	0	0	0	0	0	0	0	1.5625	0	0	0	0	1.5625	1.5625	0	0	0	0	0	0	0	3.125	0	1.5625	0	0	0
subject 7	1.5625	0	0	0	0	0	0	0	0	0	0	0	0	0	0	0	0	0	1.5625	0	1.5625	0	0	0	0	0	1.5625	0	0	0	0	0	1.5625	0	0	0	0	0	0	0	0	0	0	0	0	0	0	0	0
subject 8	0	0	0	0	0	0	0	0	0	0	0	0	0	0	0	0	0	0	0	0	0	0	0	0	0	0	1.5625	0	0	0	0	0	0	0	0	0	0	0	0	0	1.5625	0	0	1.5625	0	0	0	0	0
subject 9	0	0	0	1.5625	0	0	0	0	0	0	0	0	0	0	0	0	1.5625	0	0	0	0	0	0	0	0	0	0	0	0	0	0	0	0	0	1.5625	0	0	0	0	0	1.5625	0	0	0	0	0	0	0	0
subject 10	0	0	0	0	0	0	0	1.5625	0	0	0	0	0	0	0	0	0	0	0	0	0	0	0	0	1.5625	0	0	0	0	0	0	0	1.5625	0	0	0	0	0	0	0	0	0	0	0	0	0	0	0	0
subject 11	0	0	0	1.5625	0	0	0	0	0	0	0	0	0	0	0	0	1.5625	0	0	0	0	0	0	0	0	0	0	0	0	0	0	0	0	0	0	0	0	0	0	0	0	0	0	0	0	0	0	0	0
subject 12	0	0	1.5625	0	1.5625	0	1.5625	0	0	0	0	0	0	0	0	0	0	0	0	0	0	0	0	0	0	0	0	0	0	0	1.5625	0	0	0	0	0	1.5625	0	0	1.5625	1.5625	0	0	0	0	0	0	0	0
subject 13	1.5625	0	0	0	1.5625	1.5625	0	0	0	0	0	1.5625	0	0	1.5625	0	0	0	0	1.5625	0	0	1.5625	0	0	0	1.5625	0	0	0	0	1.5625	0	0	0	0	0	0	0	1.5625	0	0	0	0	0	1.5625	0	0	0
subject 14	0	0	0	1.5625	0	0	0	0	0	0	0	0	0	0	0	0	0	0	0	0	0	0	0	0	0	0	0	0	0	0	0	1.5625	0	0	0	0	0	0	0	0	0	0	1.5625	0	0	0	0	0	0
subject 15	0	0	1.5625	1.5625	1.5625	0	0	0	0	1.5625	0	0	1.5625	0	0	0	0	0	0	1.5625	0	0	0	0	0	0	0	0	0	1.5625	0	1.5625	0	0	0	1.5625	0	0	1.5625	0	0	0	1.5625	0	0	0	0	0	0
subject 16	0	0	0	0	0	1.5625	0	0	0	0	0	0	0	1.5625	0	0	0	0	1.5625	0	0	0	0	0	0	0	0	0	0	1.5625	0	0	0	0	0	0	0	0	0	0	0	0	0	0	1.5625	0	0	0	0
subject 17	0	1.5625	0	0	0	0	1.5625	0	0	0	1.5625	0	0	0	0	0	0	3.125	0	0	0	0	0	0	0	0	0	0	0	1.5625	0	1.5625	0	1.5625	0	0	0	1.5625	0	0	0	0	0	1.5625	0	1.5625	0	0	0
subject 18	1.5625	0	0	0	1.5625	0	0	0	0	0	0	0	0	0	0	0	0	0	0	1.5625	0	0	0	0	0	0	0	0	0	0	0	0	0	0	0	0	0	0	0	1.5625	0	0	1.5625	1.5625	0	0	0	0	0
subject 19	0	0	0	1.5625	0	0	0	0	1.5625	0	0	0	0	0	0	0	0	0	0	0	0	1.5625	0	1.5625	0	0	0	0	0	0	0	0	0	0	0	0	0	1.5625	0	0	0	0	0	0	0	0	0	0	0
subject 20	0	1.5625	1.5625	0	0	1.5625	0	0	0	1.5625	0	0	0	0	0	0	0	1.5625	0	0	0	0	1.5625	1.5625	0	0	0	0	0	1.5625	1.5625	0	0	0	0	0	0	0	0	0	0	0	1.5625	0	0	0	0	0	0
subject 21	0	3.125	0	0	0	3.125	0	0	0	0	0	0	3.125	1.5625	0	0	0	0	0	1.5625	0	0	0	0	0	1.5625	3.125	0	1.5625	1.5625	0	0	0	0	3.125	0	0	0	1.5625	0	0	0	1.5625	0	0	0	3.125	0	1.5625
subject 22	0	0	1.5625	1.5625	0	0	0	0	0	0	0	1.5625	1.5625	0	0	0	0	1.5625	0	0	0	0	1.5625	0	0	0	1.5625	0	0	1.5625	0	0	1.5625	0	0	0	0	0	0	1.5625	0	0	0	0	0	1.5625	0	1.5625	0
subject 23	0	0	0	0	0	0	0	0	0	0	0	0	0	0	0	0	0	0	0	0	0	0	0	0	0	0	0	0	0	0	0	0	1.5625	0	1.5625	0	0	0	0	0	0	0	0	3.125	0	0	0	0	0
subject 24	3.125	1.5625	0	0	0	0	0	0	0	0	0	1.5625	0	0	0	0	0	0	0	0	0	1.5625	0	0	1.5625	0	0	0	0	0	0	0	0	0	0	0	1.5625	0	0	0	0	0	0	0	0	0	0	0	1.5625
subject 25	0	0	1.5625	1.5625	0	0	1.5625	0	1.5625	0	0	0	0	0	1.5625	0	0	0	0	0	3.125	0	0	0	0	0	0	1.5625	0	0	0	0	0	0	0	1.5625	0	0	0	0	0	0	0	0	0	0	0	0	0
subject 26	0	0	0	0	1.5625	0	1.5625	1.5625	0	1.5625	0	0	0	0	0	1.5625	0	0	0	0	0	0	0	0	0	0	0	0	0	0	0	1.5625	1.5625	1.5625	0	1.5625	0	0	0	0	0	0	1.5625	0	0	0	0	0	0
subject 27	1.5625	1.5625	0	1.5625	0	0	0	0	1.5625	0	0	3.125	0	0	0	0	0	0	0	0	0	4.6875	0	0	0	0	0	0	0	0	1.5625	0	0	0	0	0	0	0	0	1.5625	0	0	0	0	0	0	0	0	0
subject 28	0	0	0	0	0	0	1.5625	1.5625	0	0	1.5625	1.5625	1.5625	0	1.5625	0	0	1.5625	0	0	1.5625	0	0	0	0	1.5625	0	0	0	3.125	0	0	0	0	0	0	0	0	4.6875	0	0	0	0	0	0	0	0	0	0
subject 29	0	0	0	0	1.5625	0	0	0	0	0	0	3.125	0	0	0	0	0	1.5625	0	0	0	0	1.5625	0	0	0	0	0	0	0	0	0	1.5625	0	1.5625	0	0	0	0	0	3.125	0	0	0	0	1.5625	0	0	0
subject 30	0	1.5625	1.5625	0	1.5625	0	1.5625	0	0	4.6875	0	0	0	0	0	0	0	0	0	0	0	0	3.125	1.5625	0	0	1.5625	0	0	0	0	0	0	1.5625	0	1.5625	0	0	0	0	0	0	1.5625	0	0	0	0	0	0
subject 31	0	0	0	0	0	1.5625	0	0	1.5625	0	0	0	0	0	0	0	0	0	0	0	1.5625	0	0	3.125	0	0	0	1.5625	1.5625	0	0	0	0	1.5625	1.5625	1.5625	0	0	0	0	1.5625	0	0	0	0	0	0	0	0
subject 32	1.5625	0	0	1.5625	1.5625	0	0	0	0	1.5625	0	3.125	1.5625	0	0	3.125	1.5625	1.5625	1.5625	3.125	1.5625	0	1.5625	0	1.5625	1.5625	0	0	1.5625	1.5625	0	4.6875	0	1.5625	3.125	0	1.5625	1.5625	4.6875	3.125	0	0	1.5625	3.125	1.5625	1.5625	0	1.5625	1.5625
subject 33	0	0	0	0	0	0	0	0	1.5625	0	1.5625	0	0	0	0	1.5625	0	1.5625	0	0	0	0	0	1.5625	0	0	0	0	1.5625	0	0	0	0	0	0	0	0	0	0	0	0	0	0	0	0	0	0	0	0
subject 34	0	0	0	0	1.5625	0	0	1.5625	0	0	0	0	0	0	0	0	0	0	0	0	0	0	0	0	0	0	0	0	0	0	1.5625	0	0	0	1.5625	0	0	0	0	0	1.5625	0	0	0	0	0	0	0	0
subject 35	0	0	0	0	0	0	1.5625	0	0	0	0	0	0	0	0	0	0	0	0	1.5625	0	0	0	0	0	0	0	0	0	0	0	0	0	0	0	1.5625	0	0	0	0	0	0	1.5625	0	0	0	1.5625	0	1.5625
subject 36	0	0	0	1.5625	0	0	0	0	0	0	0	0	0	0	0	0	0	0	0	0	0	0	0	0	0	0	0	0	0	0	0	0	0	0	1.5625	0	0	0	0	0	1.5625	0	1.5625	0	0	0	0	0	0
subject 37	0	0	0	1.5625	0	0	3.125	0	0	0	0	0	0	0	0	0	0	0	0	0	0	0	1.5625	0	0	1.5625	0	0	0	0	0	0	0	0	0	0	0	0	0	0	0	0	0	0	0	0	0	0	0
subject 38	0	0	0	1.5625	0	0	0	0	0	1.5625	0	0	0	0	0	0	0	0	0	0	1.5625	0	1.5625	0	0	1.5625	0	0	0	1.5625	0	0	0	0	0	0	0	1.5625	0	0	0	0	0	0	0	1.5625	0	0	1.5625
subject 39	0	0	1.5625	3.125	0	0	0	0	0	0	0	0	0	0	0	0	0	0	0	1.5625	0	0	0	0	0	0	0	0	1.5625	0	0	0	0	0	0	0	0	0	0	0	3.125	0	1.5625	0	0	0	0	1.5625	0
subject 40	0	0	0	0	0	0	1.5625	0	0	0	0	0	0	0	0	0	0	0	0	0	0	0	0	0	0	0	0	1.5625	0	0	0	0	1.5625	1.5625	0	0	0	3.125	0	0	0	0	0	1.5625	0	0	0	0	0
subject 41	0	0	0	0	0	1.5625	1.5625	0	0	0	1.5625	0	0	0	0	0	0	0	0	0	0	0	0	0	0	0	1.5625	0	0	0	0	1.5625	0	1.5625	0	0	0	1.5625	0	0	0	0	0	1.5625	0	1.5625	3.125	0	0
subject 42	0	0	0	1.5625	0	0	0	0	0	1.5625	1.5625	0	0	0	0	0	0	0	0	1.5625	0	3.125	0	0	0	0	0	0	0	0	0	0	1.5625	0	0	0	0	0	1.5625	1.5625	0	0	0	0	0	1.5625	0	1.5625	3.125
subject 43	0	0	0	0	0	0	0	3.125	0	0	0	0	0	1.5625	0	0	0	1.5625	0	0	1.5625	0	0	0	0	1.5625	0	0	0	0	0	0	0	0	0	0	1.5625	0	0	0	0	0	0	0	0	0	0	0	1.5625
subject 44	3.125	0	0	0	1.5625	0	0	1.5625	0	0	0	0	1.5625	0	1.5625	0	0	0	0	0	0	0	0	0	1.5625	0	0	0	0	0	0	0	0	0	0	0	0	0	0	0	3.125	0	1.5625	0	0	0	0	1.5625	0
subject 45	0	1.5625	0	0	0	0	0	0	1.5625	0	0	0	1.5625	1.5625	0	0	0	0	0	1.5625	0	0	0	0	1.5625	1.5625	0	0	1.5625	0	1.5625	0	0	0	0	0	0	0	0	0	0	0	0	0	0	0	0	0	0
subject 46	0	0	0	1.5625	0	0	0	0	1.5625	0	0	0	0	0	1.5625	0	1.5625	1.5625	1.5625	0	0	0	0	0	0	0	0	0	0	0	0	0	0	0	0	0	3.125	0	0	0	0	1.5625	0	1.5625	1.5625	0	1.5625	0	0
subject 47	0	0	0	0	0	0	0	1.5625	0	0	0	0	0	0	0	0	0	0	0	0	0	0	0	0	0	0	0	0	0	0	0	0	0	0	0	0	3.125	0	0	0	0	0	0	0	0	0	0	0	0
subject 48	0	0	0	0	0	0	0	1.5625	0	0	1.5625	0	0	0	0	0	0	0	0	4.6875	0	0	0	0	0	0	0	0	0	1.5625	0	0	0	0	1.5625	0	0	1.5625	0	0	0	0	1.5625	0	0	1.5625	0	0	0
subject 49	1.5625	0	0	1.5625	0	0	0	0	0	0	0	0	0	0	0	0	3.125	0	0	0	3.125	0	0	0	0	1.5625	0	0	0	0	0	0	0	0	0	0	0	1.5625	0	0	0	0	0	1.5625	0	0	0	0	0
subject 50	0	0	0	0	0	0	0	0	1.5625	0	0	0	0	0	0	0	0	0	0	0	0	0	0	0	0	0	0	0	1.5625	0	0	0	0	1.5625	0	1.5625	1.5625	0	0	1.5625	0	0	0	1.5625	1.5625	0	0	0	0
subject 51	0	0	0	0	0	0	0	0	0	0	0	0	0	0	0	0	0	0	0	0	0	1.5625	0	0	0	0	0	0	1.5625	0	0	0	0	1.5625	0	0	0	0	0	0	1.5625	0	0	0	0	0	0	0	0
subject 52	0	0	0	0	0	0	0	0	0	0	0	0	0	0	0	1.5625	0	0	0	0	0	0	0	0	0	0	0	0	0	0	0	0	0	0	0	0	0	0	1.5625	0	0	0	1.5625	0	0	0	0	1.5625	0
subject 53	0	0	0	1.5625	1.5625	0	0	0	0	0	1.5625	0	0	0	0	0	0	0	0	0	0	0	0	0	0	1.5625	0	0	0	0	0	0	0	0	0	0	0	0	0	0	0	0	0	0	0	1.5625	0	1.5625	0
subject 54	0	3.125	0	0	1.5625	1.5625	0	0	0	0	1.5625	1.5625	0	0	0	0	0	0	0	0	0	0	0	0	0	0	0	0	0	0	0	0	0	0	0	0	1.5625	0	0	1.5625	0	1.5625	0	0	0	0	1.5625	0	0
subject 55	0	0	0	0	0	0	0	0	0	0	0	1.5625	0	0	1.5625	0	0	0	0	0	0	0	0	0	0	0	0	0	0	0	0	0	1.5625	1.5625	0	0	0	0	1.5625	0	1.5625	0	0	0	0	0	0	0	1.5625
subject 56	1.5625	0	0	0	0	0	1.5625	0	0	0	0	0	0	1.5625	0	0	0	0	0	1.5625	0	0	0	1.5625	0	0	0	0	0	0	1.5625	0	0	0	0	0	1.5625	0	0	0	0	0	0	0	0	0	0	0	0
subject 57	0	0	0	0	1.5625	0	0	1.5625	0	0	0	0	0	0	0	0	0	0	0	0	0	0	0	0	0	0	0	0	0	0	0	0	0	0	0	0	1.5625	0	0	0	0	0	0	1.5625	0	0	0	0	0
subject 58	0	0	0	0	0	0	0	0	1.5625	0	0	0	0	0	0	0	1.5625	0	0	0	1.5625	0	1.5625	0	0	0	0	1.5625	0	0	0	3.125	0	3.125	0	0	0	0	0	0	1.5625	0	1.5625	0	0	0	0	0	0
subject 59	0	0	0	1.5625	0	0	0	1.5625	1.5625	0	0	0	0	0	0	0	0	0	0	0	0	0	1.5625	0	1.5625	0	0	0	0	0	0	0	0	3.125	0	0	1.5625	0	0	0	0	0	1.5625	0	0	0	0	0	1.5625
subject 60	0	0	0	0	0	0	0	0	0	0	1.5625	1.5625	0	0	0	0	0	0	0	0	0	0	0	0	0	0	0	0	0	0	0	0	0	0	3.125	0	1.5625	0	0	0	0	0	0	0	0	0	0	0	0
subject 61	0	1.5625	0	0	1.5625	0	0	0	0	0	0	0	1.5625	0	0	0	0	0	0	0	0	0	0	0	0	0	0	0	1.5625	1.5625	0	0	0	0	0	0	0	0	0	0	3.125	0	0	1.5625	0	0	0	1.5625	0
subject 62	1.5625	0	0	0	0	0	1.5625	0	0	0	0	0	0	0	0	0	0	0	0	0	0	0	1.5625	1.5625	0	0	0	0	0	0	1.5625	0	1.5625	0	0	0	0	0	0	0	0	0	0	0	0	0	0	0	0
subject 63	0	3.125	1.5625	1.5625	1.5625	0	0	0	0	0	1.5625	1.5625	1.5625	1.5625	1.5625	0	0	0	0	0	1.5625	0	1.5625	0	0	1.5625	0	1.5625	1.5625	0	0	0	1.5625	0	0	0	0	0	0	0	3.125	0	0	1.5625	0	0	0	0	0
subject 64	0	0	0	1.5625	0	0	0	0	0	0	0	0	0	0	0	0	0	0	0	0	0	0	0	0	0	0	1.5625	0	0	0	0	0	0	0	0	0	0	0	0	1.5625	1.5625	0	1.5625	0	0	0	0	0	0
subject 65	0	0	0	1.5625	0	0	0	0	0	0	1.5625	0	0	0	1.5625	0	0	1.5625	0	0	1.5625	0	0	0	0	0	0	0	3.125	1.5625	0	0	0	0	0	0	0	0	1.5625	0	0	0	0	0	0	0	0	0	1.5625
subject 66	0	0	1.5625	0	3.125	1.5625	0	0	0	0	0	1.5625	0	0	0	0	0	0	0	0	0	0	0	0	0	0	0	0	0	0	1.5625	1.5625	0	0	0	0	0	0	1.5625	0	0	0	0	0	0	0	0	0	1.5625
subject 67	0	0	0	0	0	0	0	0	1.5625	0	0	1.5625	0	0	1.5625	1.5625	0	0	0	0	0	0	1.5625	0	0	0	0	0	0	0	0	0	0	1.5625	0	0	0	0	0	0	0	0	0	0	0	0	0	0	0
subject 68	0	0	1.5625	1.5625	0	0	1.5625	0	1.5625	0	0	0	0	0	0	1.5625	0	0	0	0	0	0	1.5625	1.5625	4.6875	3.125	1.5625	3.125	1.5625	0	1.5625	1.5625	1.5625	0	1.5625	0	1.5625	0	4.6875	3.125	0	3.125	0	1.5625	0	3.125	0	0	0
subject 69	0	0	1.5625	3.125	0	0	0	1.5625	0	0	0	1.5625	0	0	0	3.125	0	1.5625	0	0	0	0	0	0	0	0	0	0	0	0	0	0	0	0	0	0	0	0	0	1.5625	0	1.5625	3.125	0	3.125	0	1.5625	1.5625	0
subject 70	0	0	0	0	1.5625	0	0	0	0	1.5625	1.5625	0	0	0	0	0	0	0	0	1.5625	1.5625	0	0	0	0	1.5625	0	0	0	0	0	0	0	0	0	0	0	0	0	1.5625	1.5625	1.5625	0	0	0	0	1.5625	0	0
subject 71	3.125	1.5625	0	0	0	1.5625	1.5625	1.5625	0	1.5625	1.5625	1.5625	3.125	0	0	1.5625	0	4.6875	0	4.6875	0	0	1.5625	1.5625	0	4.6875	0	0	1.5625	1.5625	4.6875	0	1.5625	3.125	1.5625	1.5625	0	1.5625	1.5625	1.5625	3.125	0	0	3.125	1.5625	1.5625	0	0	1.5625
subject 72	1.5625	0	1.5625	1.5625	1.5625	0	1.5625	1.5625	1.5625	3.125	1.5625	0	0	1.5625	0	1.5625	1.5625	0	3.125	1.5625	1.5625	1.5625	1.5625	0	1.5625	0	0	1.5625	0	0	1.5625	1.5625	3.125	1.5625	0	0	1.5625	3.125	1.5625	3.125	4.6875	0	0	0	7.8125	1.5625	0	1.5625	0
subject 73	0	0	0	0	0	0	1.5625	1.5625	0	0	0	0	0	0	1.5625	0	0	0	0	0	0	0	0	0	0	0	0	0	0	0	0	0	0	0	0	0	0	0	0	0	0	0	0	0	0	0	0	0	0
subject 74	0	0	0	0	0	0	0	1.5625	0	0	0	1.5625	0	0	1.5625	1.5625	0	1.5625	0	0	0	0	0	0	0	0	1.5625	0	0	0	0	0	0	0	0	0	0	0	0	0	0	1.5625	0	0	0	0	0	0	0
subject 75	0	1.5625	0	0	0	0	0	1.5625	0	0	0	0	0	0	0	0	0	1.5625	0	0	0	0	0	0	0	0	0	0	0	0	0	0	0	0	0	0	0	0	0	0	0	0	1.5625	0	0	0	0	0	1.5625
subject 76	0	0	0	0	0	0	0	3.125	1.5625	1.5625	0	0	1.5625	0	0	1.5625	0	0	0	0	0	1.5625	0	0	0	0	0	0	0	0	0	0	0	0	0	0	0	0	0	1.5625	0	0	0	0	0	0	1.5625	0	0
subject 77	0	1.5625	0	0	0	0	0	1.5625	0	0	1.5625	0	0	0	0	0	0	0	0	0	0	0	0	0	0	0	0	0	0	0	0	0	0	0	0	0	0	0	1.5625	0	0	1.5625	0	3.125	1.5625	0	0	0	0
subject 78	0	0	0	0	0	0	0	0	1.5625	0	0	0	0	0	0	1.5625	1.5625	0	0	0	0	0	0	0	0	0	1.5625	0	0	0	1.5625	0	0	0	0	0	0	1.5625	0	0	0	1.5625	0	0	1.5625	0	0	0	0
subject 79	0	0	0	1.5625	0	0	0	0	0	0	0	1.5625	0	1.5625	0	0	1.5625	0	0	0	0	0	0	0	0	0	0	0	0	0	0	0	0	0	0	0	0	1.5625	0	0	0	0	0	0	0	1.5625	0	0	0
subject 80	0	1.5625	0	0	1.5625	0	0	0	0	0	1.5625	0	0	0	0	0	0	0	0	0	0	0	0	0	0	1.5625	0	1.5625	0	0	0	1.5625	0	0	1.5625	1.5625	0	0	1.5625	0	0	0	0	0	0	0	0	0	0
[truncated: 6 more columns]

## Sheet: SampEn
Supplementary Dataset 4. Data for sample entropy (SampEn) degree of nonlinearity (DEG) (%) in alpha frequency band in EEG channel O1. DEG is the percentage of segments where the null hypothesis of linearity is rejected. Δt is the segment length increment. The first segment (∆t=0) starts and ends at the alpha peak amplitude and consists of an integer number of alpha periods. The second segment sta…
Δt	0	2	4	6	8	10	12	14	16	18	20	22	24	26	28	30	32	34	36	38	40	42	44	46	48	50	52	54	56	58	60	62	64	66	68	70	72	74	76	78	80	82	84	86	88	90	92	94	96
subject 1	87.5	92.1875	89.0625	84.375	90.625	90.625	95.3125	89.0625	85.9375	93.75	89.0625	95.3125	93.75	89.0625	90.625	92.1875	93.75	90.625	89.0625	92.1875	92.1875	93.75	90.625	92.1875	90.625	93.75	90.625	90.625	92.1875	95.3125	95.3125	90.625	93.75	89.0625	90.625	92.1875	93.75	90.625	90.625	92.1875	89.0625	90.625	92.1875	92.1875	93.75	90.625	92.1875	95.3125	90.625
subject 2	81.25	71.875	68.75	68.75	67.1875	71.875	73.4375	68.75	70.3125	70.3125	75	70.3125	65.625	70.3125	65.625	78.125	68.75	76.5625	75	70.3125	71.875	73.4375	79.6875	68.75	71.875	73.4375	75	76.5625	65.625	76.5625	79.6875	71.875	68.75	75	75	71.875	68.75	68.75	71.875	68.75	67.1875	73.4375	73.4375	70.3125	75	73.4375	71.875	76.5625	68.75
subject 3	92.1875	96.875	96.875	98.4375	95.3125	95.3125	95.3125	92.1875	98.4375	96.875	96.875	93.75	93.75	93.75	95.3125	98.4375	98.4375	96.875	95.3125	96.875	100	95.3125	98.4375	96.875	96.875	100	95.3125	95.3125	96.875	96.875	100	100	96.875	96.875	98.4375	100	100	95.3125	96.875	98.4375	98.4375	100	100	98.4375	98.4375	96.875	95.3125	89.0625	93.75
subject 4	78.125	81.25	82.8125	79.6875	75	79.6875	79.6875	78.125	75	78.125	68.75	78.125	82.8125	76.5625	81.25	85.9375	82.8125	81.25	87.5	82.8125	81.25	87.5	84.375	82.8125	79.6875	84.375	84.375	87.5	84.375	89.0625	81.25	81.25	84.375	84.375	82.8125	82.8125	81.25	85.9375	81.25	90.625	78.125	79.6875	82.8125	82.8125	82.8125	78.125	78.125	81.25	75
subject 5	96.875	100	95.3125	98.4375	96.875	96.875	100	96.875	98.4375	98.4375	98.4375	96.875	96.875	100	96.875	98.4375	98.4375	100	98.4375	98.4375	98.4375	100	100	98.4375	98.4375	100	100	100	100	98.4375	100	100	96.875	98.4375	96.875	98.4375	98.4375	98.4375	98.4375	98.4375	98.4375	98.4375	98.4375	98.4375	100	100	100	98.4375	100
subject 6	78.125	79.6875	76.5625	75	75	75	67.1875	81.25	75	70.3125	76.5625	79.6875	71.875	76.5625	81.25	71.875	73.4375	78.125	78.125	75	82.8125	78.125	75	73.4375	82.8125	75	78.125	81.25	75	70.3125	71.875	76.5625	76.5625	76.5625	75	70.3125	78.125	76.5625	71.875	76.5625	71.875	76.5625	76.5625	70.3125	75	71.875	76.5625	73.4375	79.6875
subject 7	84.375	79.6875	78.125	84.375	82.8125	75	78.125	85.9375	87.5	82.8125	79.6875	81.25	82.8125	84.375	87.5	90.625	81.25	82.8125	89.0625	84.375	87.5	84.375	85.9375	85.9375	87.5	90.625	92.1875	87.5	89.0625	87.5	85.9375	90.625	87.5	92.1875	87.5	92.1875	85.9375	90.625	84.375	85.9375	84.375	81.25	87.5	82.8125	87.5	79.6875	87.5	82.8125	87.5
subject 8	43.75	42.1875	35.9375	45.3125	42.1875	37.5	48.4375	40.625	40.625	45.3125	37.5	42.1875	40.625	39.0625	42.1875	39.0625	39.0625	45.3125	40.625	50	42.1875	43.75	45.3125	42.1875	54.6875	37.5	43.75	46.875	50	53.125	43.75	46.875	57.8125	43.75	48.4375	43.75	46.875	53.125	42.1875	45.3125	51.5625	50	32.8125	50	43.75	39.0625	37.5	42.1875	40.625
subject 9	84.375	89.0625	93.75	90.625	89.0625	87.5	85.9375	90.625	95.3125	84.375	92.1875	85.9375	87.5	93.75	90.625	89.0625	87.5	92.1875	89.0625	95.3125	89.0625	90.625	90.625	95.3125	89.0625	90.625	85.9375	87.5	93.75	92.1875	87.5	87.5	95.3125	90.625	90.625	87.5	92.1875	92.1875	93.75	90.625	87.5	89.0625	89.0625	93.75	90.625	92.1875	87.5	90.625	89.0625
subject 10	78.125	78.125	79.6875	81.25	79.6875	76.5625	76.5625	79.6875	84.375	79.6875	78.125	84.375	78.125	79.6875	76.5625	82.8125	82.8125	82.8125	78.125	84.375	84.375	84.375	82.8125	75	82.8125	82.8125	85.9375	81.25	82.8125	82.8125	82.8125	82.8125	82.8125	81.25	79.6875	79.6875	81.25	82.8125	81.25	79.6875	78.125	82.8125	79.6875	78.125	84.375	75	82.8125	79.6875	79.6875
subject 11	81.25	79.6875	78.125	76.5625	71.875	76.5625	79.6875	78.125	73.4375	87.5	76.5625	71.875	73.4375	70.3125	75	75	76.5625	73.4375	73.4375	78.125	81.25	79.6875	76.5625	81.25	75	78.125	87.5	81.25	82.8125	79.6875	82.8125	82.8125	84.375	90.625	85.9375	81.25	89.0625	89.0625	81.25	85.9375	87.5	84.375	81.25	84.375	81.25	89.0625	82.8125	87.5	87.5
subject 12	92.1875	85.9375	92.1875	89.0625	90.625	87.5	90.625	90.625	90.625	90.625	85.9375	89.0625	87.5	93.75	92.1875	95.3125	92.1875	92.1875	87.5	89.0625	92.1875	90.625	93.75	90.625	90.625	92.1875	93.75	93.75	93.75	93.75	93.75	90.625	90.625	95.3125	95.3125	95.3125	93.75	89.0625	90.625	93.75	90.625	92.1875	90.625	90.625	95.3125	90.625	87.5	90.625	89.0625
subject 13	96.875	95.3125	98.4375	98.4375	98.4375	98.4375	96.875	96.875	98.4375	98.4375	96.875	98.4375	96.875	95.3125	98.4375	96.875	98.4375	96.875	96.875	98.4375	98.4375	98.4375	98.4375	98.4375	98.4375	96.875	96.875	98.4375	98.4375	95.3125	98.4375	98.4375	98.4375	98.4375	98.4375	98.4375	98.4375	98.4375	98.4375	98.4375	98.4375	98.4375	98.4375	96.875	96.875	98.4375	98.4375	95.3125	98.4375
subject 14	71.875	76.5625	75	68.75	68.75	81.25	73.4375	79.6875	70.3125	68.75	81.25	82.8125	76.5625	81.25	82.8125	85.9375	84.375	79.6875	87.5	87.5	84.375	78.125	89.0625	81.25	85.9375	87.5	78.125	79.6875	87.5	81.25	85.9375	75	79.6875	79.6875	76.5625	85.9375	78.125	78.125	71.875	76.5625	78.125	78.125	75	71.875	81.25	78.125	78.125	78.125	76.5625
subject 15	95.3125	93.75	95.3125	95.3125	95.3125	95.3125	95.3125	95.3125	93.75	93.75	93.75	95.3125	90.625	93.75	95.3125	92.1875	95.3125	95.3125	92.1875	93.75	93.75	95.3125	93.75	96.875	96.875	93.75	93.75	95.3125	95.3125	96.875	95.3125	95.3125	95.3125	98.4375	95.3125	95.3125	93.75	93.75	95.3125	93.75	93.75	95.3125	95.3125	92.1875	93.75	93.75	95.3125	96.875	95.3125
subject 16	95.3125	98.4375	93.75	95.3125	93.75	96.875	93.75	96.875	95.3125	98.4375	95.3125	96.875	98.4375	96.875	96.875	95.3125	96.875	98.4375	95.3125	95.3125	96.875	96.875	96.875	95.3125	96.875	98.4375	93.75	98.4375	96.875	95.3125	98.4375	92.1875	93.75	96.875	93.75	96.875	95.3125	96.875	95.3125	96.875	95.3125	96.875	95.3125	95.3125	96.875	98.4375	96.875	95.3125	96.875
subject 17	95.3125	93.75	96.875	95.3125	95.3125	92.1875	93.75	96.875	93.75	95.3125	95.3125	96.875	96.875	95.3125	96.875	93.75	95.3125	96.875	95.3125	96.875	98.4375	93.75	95.3125	95.3125	95.3125	93.75	93.75	95.3125	96.875	95.3125	96.875	96.875	95.3125	95.3125	95.3125	95.3125	95.3125	93.75	96.875	96.875	95.3125	96.875	95.3125	95.3125	95.3125	96.875	95.3125	96.875	95.3125
subject 18	68.75	65.625	68.75	65.625	68.75	73.4375	79.6875	70.3125	70.3125	65.625	68.75	68.75	73.4375	78.125	75	75	70.3125	73.4375	71.875	78.125	75	73.4375	73.4375	76.5625	82.8125	78.125	76.5625	73.4375	76.5625	81.25	78.125	82.8125	75	81.25	81.25	84.375	78.125	68.75	75	82.8125	75	76.5625	79.6875	75	85.9375	78.125	73.4375	70.3125	71.875
subject 19	89.0625	90.625	89.0625	87.5	93.75	92.1875	79.6875	89.0625	93.75	93.75	85.9375	93.75	90.625	92.1875	85.9375	92.1875	87.5	92.1875	92.1875	93.75	90.625	93.75	90.625	92.1875	90.625	82.8125	90.625	93.75	92.1875	93.75	95.3125	89.0625	95.3125	90.625	90.625	93.75	87.5	87.5	89.0625	85.9375	92.1875	93.75	87.5	89.0625	85.9375	87.5	85.9375	82.8125	92.1875
subject 20	95.3125	96.875	95.3125	93.75	96.875	95.3125	92.1875	93.75	93.75	95.3125	96.875	93.75	95.3125	93.75	95.3125	95.3125	96.875	96.875	93.75	96.875	93.75	96.875	96.875	95.3125	95.3125	96.875	96.875	96.875	98.4375	92.1875	95.3125	95.3125	93.75	96.875	95.3125	93.75	95.3125	93.75	95.3125	95.3125	96.875	95.3125	95.3125	93.75	92.1875	95.3125	95.3125	95.3125	95.3125
subject 21	84.375	78.125	85.9375	87.5	82.8125	78.125	85.9375	78.125	78.125	84.375	79.6875	85.9375	82.8125	79.6875	85.9375	85.9375	78.125	81.25	79.6875	78.125	85.9375	87.5	79.6875	85.9375	81.25	78.125	82.8125	82.8125	75	84.375	85.9375	87.5	82.8125	82.8125	84.375	85.9375	82.8125	82.8125	79.6875	79.6875	81.25	90.625	81.25	81.25	82.8125	82.8125	79.6875	84.375	76.5625
subject 22	56.25	59.375	60.9375	53.125	62.5	64.0625	59.375	60.9375	53.125	62.5	59.375	54.6875	65.625	64.0625	65.625	62.5	67.1875	56.25	60.9375	64.0625	71.875	64.0625	64.0625	64.0625	64.0625	59.375	65.625	64.0625	60.9375	60.9375	65.625	57.8125	60.9375	67.1875	64.0625	59.375	62.5	65.625	60.9375	54.6875	64.0625	62.5	65.625	59.375	71.875	59.375	53.125	65.625	59.375
subject 23	100	98.4375	98.4375	100	100	98.4375	100	100	98.4375	98.4375	100	100	100	100	100	100	100	100	100	100	100	100	100	100	96.875	100	100	100	100	98.4375	100	100	100	100	100	98.4375	100	98.4375	100	100	100	100	98.4375	96.875	100	98.4375	100	100	100
subject 24	96.875	100	96.875	93.75	100	98.4375	100	98.4375	98.4375	96.875	98.4375	95.3125	98.4375	98.4375	100	98.4375	98.4375	98.4375	98.4375	98.4375	100	98.4375	98.4375	100	100	98.4375	100	96.875	98.4375	98.4375	95.3125	100	98.4375	93.75	100	98.4375	96.875	98.4375	98.4375	98.4375	100	100	98.4375	98.4375	92.1875	98.4375	98.4375	98.4375	98.4375
subject 25	89.0625	90.625	84.375	89.0625	82.8125	82.8125	82.8125	82.8125	79.6875	90.625	90.625	89.0625	90.625	87.5	89.0625	87.5	89.0625	89.0625	84.375	96.875	90.625	93.75	89.0625	87.5	92.1875	92.1875	87.5	84.375	95.3125	92.1875	92.1875	89.0625	93.75	92.1875	96.875	85.9375	87.5	87.5	95.3125	89.0625	87.5	93.75	87.5	90.625	84.375	90.625	89.0625	89.0625	85.9375
subject 26	98.4375	95.3125	92.1875	96.875	96.875	92.1875	98.4375	96.875	98.4375	95.3125	96.875	95.3125	98.4375	95.3125	93.75	95.3125	98.4375	96.875	98.4375	95.3125	98.4375	96.875	100	100	96.875	98.4375	98.4375	96.875	100	98.4375	98.4375	100	96.875	100	98.4375	100	98.4375	100	96.875	100	96.875	100	98.4375	100	100	95.3125	96.875	98.4375	98.4375
subject 27	96.875	95.3125	82.8125	90.625	92.1875	89.0625	92.1875	85.9375	89.0625	90.625	87.5	87.5	89.0625	82.8125	87.5	90.625	93.75	85.9375	93.75	84.375	90.625	89.0625	87.5	89.0625	87.5	82.8125	85.9375	84.375	90.625	90.625	92.1875	90.625	87.5	92.1875	89.0625	87.5	89.0625	87.5	89.0625	87.5	85.9375	92.1875	90.625	85.9375	89.0625	89.0625	90.625	92.1875	90.625
subject 28	90.625	90.625	93.75	92.1875	92.1875	93.75	90.625	89.0625	90.625	92.1875	92.1875	92.1875	96.875	92.1875	93.75	96.875	95.3125	93.75	98.4375	95.3125	98.4375	96.875	96.875	92.1875	96.875	96.875	98.4375	95.3125	95.3125	95.3125	98.4375	96.875	98.4375	96.875	98.4375	98.4375	93.75	95.3125	96.875	93.75	95.3125	93.75	95.3125	93.75	96.875	95.3125	92.1875	89.0625	96.875
subject 29	96.875	98.4375	98.4375	100	96.875	95.3125	96.875	93.75	95.3125	98.4375	98.4375	100	96.875	98.4375	98.4375	96.875	100	96.875	96.875	100	96.875	98.4375	100	98.4375	98.4375	100	100	100	100	96.875	98.4375	100	100	96.875	96.875	98.4375	98.4375	96.875	96.875	96.875	100	98.4375	98.4375	98.4375	100	98.4375	100	96.875	98.4375
subject 30	92.1875	87.5	87.5	85.9375	87.5	92.1875	87.5	93.75	90.625	85.9375	87.5	84.375	87.5	87.5	95.3125	93.75	89.0625	90.625	89.0625	89.0625	85.9375	87.5	89.0625	89.0625	93.75	90.625	90.625	84.375	87.5	90.625	87.5	89.0625	87.5	87.5	85.9375	89.0625	92.1875	92.1875	90.625	93.75	89.0625	89.0625	93.75	90.625	92.1875	92.1875	92.1875	96.875	93.75
subject 31	71.875	75	73.4375	70.3125	73.4375	71.875	75	76.5625	70.3125	73.4375	78.125	78.125	67.1875	75	68.75	68.75	68.75	71.875	70.3125	73.4375	68.75	75	75	71.875	75	73.4375	75	78.125	81.25	73.4375	68.75	71.875	78.125	84.375	76.5625	78.125	84.375	79.6875	82.8125	75	76.5625	76.5625	79.6875	81.25	73.4375	75	78.125	78.125	75
subject 32	68.75	56.25	56.25	53.125	54.6875	51.5625	60.9375	64.0625	67.1875	59.375	64.0625	68.75	62.5	64.0625	62.5	68.75	68.75	67.1875	70.3125	70.3125	64.0625	73.4375	70.3125	76.5625	62.5	71.875	75	75	70.3125	68.75	76.5625	70.3125	79.6875	70.3125	78.125	62.5	67.1875	76.5625	68.75	65.625	65.625	65.625	64.0625	70.3125	70.3125	67.1875	73.4375	62.5	70.3125
subject 33	79.6875	76.5625	81.25	81.25	79.6875	82.8125	84.375	82.8125	84.375	76.5625	78.125	79.6875	78.125	82.8125	85.9375	84.375	81.25	84.375	81.25	84.375	87.5	89.0625	84.375	76.5625	82.8125	87.5	82.8125	85.9375	82.8125	79.6875	82.8125	84.375	81.25	85.9375	84.375	84.375	89.0625	82.8125	87.5	87.5	79.6875	87.5	79.6875	84.375	78.125	87.5	82.8125	82.8125	81.25
subject 34	87.5	89.0625	87.5	84.375	85.9375	90.625	90.625	84.375	92.1875	89.0625	87.5	87.5	85.9375	84.375	87.5	89.0625	84.375	87.5	89.0625	84.375	89.0625	85.9375	90.625	93.75	89.0625	89.0625	87.5	90.625	92.1875	90.625	90.625	85.9375	90.625	85.9375	87.5	89.0625	87.5	90.625	84.375	87.5	89.0625	85.9375	90.625	90.625	89.0625	85.9375	90.625	90.625	90.625
subject 35	84.375	85.9375	87.5	85.9375	85.9375	85.9375	81.25	90.625	87.5	90.625	87.5	92.1875	89.0625	90.625	90.625	87.5	87.5	87.5	92.1875	84.375	90.625	93.75	85.9375	87.5	90.625	95.3125	90.625	89.0625	90.625	89.0625	87.5	90.625	93.75	89.0625	87.5	89.0625	92.1875	85.9375	89.0625	92.1875	87.5	85.9375	82.8125	90.625	85.9375	89.0625	87.5	87.5	90.625
subject 36	81.25	81.25	84.375	78.125	85.9375	84.375	82.8125	79.6875	84.375	81.25	82.8125	76.5625	84.375	76.5625	76.5625	82.8125	78.125	79.6875	81.25	85.9375	81.25	84.375	78.125	79.6875	89.0625	75	79.6875	87.5	78.125	81.25	84.375	85.9375	82.8125	87.5	87.5	78.125	84.375	82.8125	81.25	81.25	84.375	84.375	82.8125	82.8125	84.375	78.125	90.625	84.375	79.6875
subject 37	93.75	96.875	98.4375	93.75	96.875	96.875	98.4375	98.4375	96.875	93.75	93.75	98.4375	95.3125	96.875	96.875	98.4375	98.4375	98.4375	96.875	98.4375	100	100	98.4375	98.4375	100	98.4375	98.4375	100	100	100	98.4375	98.4375	98.4375	98.4375	100	98.4375	96.875	98.4375	98.4375	98.4375	98.4375	98.4375	98.4375	95.3125	100	95.3125	98.4375	96.875	96.875
subject 38	62.5	67.1875	71.875	62.5	64.0625	65.625	70.3125	71.875	60.9375	65.625	70.3125	70.3125	68.75	75	68.75	71.875	68.75	75	78.125	73.4375	75	73.4375	75	71.875	70.3125	70.3125	68.75	76.5625	73.4375	65.625	76.5625	76.5625	71.875	75	71.875	78.125	65.625	67.1875	75	78.125	70.3125	70.3125	70.3125	71.875	68.75	75	71.875	73.4375	60.9375
subject 39	100	100	96.875	98.4375	96.875	100	98.4375	100	98.4375	98.4375	98.4375	100	98.4375	100	100	100	98.4375	100	98.4375	98.4375	100	98.4375	100	100	100	100	98.4375	100	100	100	100	98.4375	100	98.4375	100	98.4375	100	98.4375	100	96.875	100	95.3125	98.4375	98.4375	100	100	100	98.4375	98.4375
subject 40	85.9375	81.25	81.25	85.9375	92.1875	90.625	84.375	92.1875	87.5	90.625	89.0625	89.0625	81.25	85.9375	87.5	84.375	85.9375	84.375	84.375	81.25	87.5	82.8125	85.9375	84.375	79.6875	85.9375	84.375	82.8125	82.8125	85.9375	89.0625	82.8125	84.375	90.625	82.8125	89.0625	85.9375	92.1875	84.375	82.8125	85.9375	81.25	82.8125	85.9375	82.8125	89.0625	82.8125	81.25	84.375
subject 41	96.875	96.875	95.3125	96.875	100	93.75	98.4375	98.4375	96.875	98.4375	98.4375	98.4375	95.3125	98.4375	95.3125	98.4375	95.3125	96.875	93.75	96.875	92.1875	98.4375	95.3125	100	96.875	98.4375	96.875	96.875	96.875	98.4375	96.875	98.4375	98.4375	95.3125	96.875	96.875	98.4375	98.4375	96.875	96.875	98.4375	96.875	100	100	93.75	98.4375	96.875	96.875	98.4375
subject 42	92.1875	90.625	92.1875	89.0625	89.0625	90.625	98.4375	95.3125	92.1875	92.1875	95.3125	95.3125	92.1875	93.75	90.625	93.75	93.75	96.875	90.625	90.625	89.0625	96.875	92.1875	93.75	93.75	92.1875	96.875	95.3125	92.1875	95.3125	92.1875	90.625	93.75	95.3125	92.1875	92.1875	95.3125	90.625	95.3125	92.1875	90.625	92.1875	90.625	93.75	92.1875	92.1875	96.875	92.1875	92.1875
subject 43	96.875	92.1875	100	95.3125	92.1875	96.875	98.4375	93.75	93.75	92.1875	95.3125	95.3125	90.625	95.3125	95.3125	98.4375	95.3125	93.75	95.3125	95.3125	95.3125	95.3125	96.875	98.4375	93.75	95.3125	95.3125	93.75	96.875	95.3125	95.3125	93.75	95.3125	92.1875	95.3125	96.875	95.3125	96.875	98.4375	95.3125	90.625	95.3125	96.875	95.3125	90.625	95.3125	90.625	96.875	92.1875
subject 44	93.75	96.875	92.1875	93.75	96.875	96.875	100	93.75	95.3125	92.1875	92.1875	98.4375	92.1875	92.1875	92.1875	90.625	92.1875	92.1875	90.625	93.75	95.3125	95.3125	95.3125	96.875	95.3125	90.625	93.75	95.3125	90.625	93.75	98.4375	90.625	93.75	95.3125	93.75	98.4375	98.4375	98.4375	95.3125	92.1875	93.75	92.1875	96.875	98.4375	93.75	93.75	95.3125	95.3125	96.875
subject 45	96.875	92.1875	92.1875	92.1875	93.75	92.1875	95.3125	96.875	93.75	95.3125	93.75	92.1875	93.75	95.3125	95.3125	93.75	95.3125	95.3125	96.875	96.875	95.3125	92.1875	93.75	92.1875	95.3125	96.875	95.3125	92.1875	95.3125	98.4375	92.1875	95.3125	93.75	90.625	90.625	95.3125	92.1875	90.625	96.875	93.75	93.75	95.3125	95.3125	95.3125	93.75	95.3125	93.75	98.4375	96.875
subject 46	89.0625	96.875	93.75	93.75	95.3125	95.3125	92.1875	87.5	87.5	90.625	96.875	95.3125	92.1875	90.625	96.875	96.875	90.625	96.875	96.875	96.875	95.3125	96.875	98.4375	93.75	98.4375	93.75	95.3125	98.4375	95.3125	95.3125	93.75	98.4375	92.1875	98.4375	98.4375	96.875	95.3125	95.3125	96.875	95.3125	93.75	93.75	95.3125	95.3125	90.625	93.75	90.625	92.1875	92.1875
subject 47	15.625	20.3125	20.3125	21.875	20.3125	21.875	21.875	15.625	18.75	25	20.3125	28.125	28.125	18.75	26.5625	25	29.6875	31.25	26.5625	37.5	28.125	31.25	35.9375	32.8125	35.9375	31.25	43.75	32.8125	31.25	37.5	32.8125	37.5	31.25	34.375	35.9375	37.5	32.8125	26.5625	31.25	32.8125	25	21.875	21.875	20.3125	23.4375	17.1875	26.5625	21.875	17.1875
subject 48	60.9375	65.625	65.625	60.9375	67.1875	68.75	68.75	65.625	68.75	67.1875	62.5	67.1875	57.8125	67.1875	65.625	68.75	65.625	67.1875	68.75	68.75	71.875	68.75	70.3125	67.1875	76.5625	75	76.5625	79.6875	76.5625	75	68.75	71.875	76.5625	78.125	78.125	68.75	73.4375	76.5625	75	79.6875	76.5625	82.8125	68.75	71.875	76.5625	73.4375	70.3125	67.1875	75
subject 49	96.875	93.75	95.3125	95.3125	98.4375	96.875	98.4375	100	96.875	98.4375	98.4375	98.4375	96.875	100	98.4375	96.875	96.875	98.4375	96.875	96.875	100	96.875	95.3125	98.4375	98.4375	100	96.875	100	98.4375	98.4375	96.875	100	100	100	100	96.875	100	98.4375	96.875	100	100	100	98.4375	100	100	98.4375	98.4375	98.4375	100
subject 50	96.875	96.875	93.75	90.625	95.3125	87.5	92.1875	89.0625	90.625	90.625	92.1875	93.75	95.3125	93.75	92.1875	95.3125	93.75	96.875	93.75	95.3125	92.1875	95.3125	93.75	90.625	93.75	96.875	90.625	95.3125	95.3125	98.4375	89.0625	96.875	95.3125	90.625	92.1875	95.3125	93.75	92.1875	95.3125	90.625	92.1875	93.75	89.0625	95.3125	95.3125	93.75	89.0625	93.75	89.0625
subject 51	98.4375	92.1875	96.875	92.1875	95.3125	96.875	96.875	96.875	93.75	100	96.875	98.4375	98.4375	96.875	100	100	95.3125	98.4375	96.875	98.4375	100	100	96.875	100	96.875	98.4375	100	100	98.4375	98.4375	98.4375	96.875	98.4375	95.3125	98.4375	100	98.4375	98.4375	98.4375	93.75	98.4375	95.3125	98.4375	98.4375	95.3125	95.3125	95.3125	89.0625	95.3125
subject 52	100	100	100	100	98.4375	100	100	100	100	100	98.4375	98.4375	100	96.875	100	100	98.4375	100	100	100	100	98.4375	100	100	100	100	98.4375	100	100	100	100	100	98.4375	100	98.4375	100	100	100	100	100	100	100	100	100	100	100	100	100	100
subject 53	87.5	87.5	92.1875	95.3125	85.9375	87.5	89.0625	87.5	87.5	90.625	87.5	87.5	87.5	82.8125	84.375	90.625	89.0625	89.0625	85.9375	84.375	92.1875	87.5	90.625	89.0625	89.0625	93.75	92.1875	89.0625	85.9375	84.375	90.625	87.5	98.4375	89.0625	89.0625	90.625	89.0625	90.625	85.9375	85.9375	93.75	87.5	87.5	87.5	84.375	95.3125	85.9375	89.0625	84.375
subject 54	98.4375	100	100	100	100	100	100	100	100	100	100	100	100	100	100	100	98.4375	100	100	100	98.4375	98.4375	98.4375	100	100	100	98.4375	100	100	100	98.4375	100	98.4375	100	100	100	100	98.4375	98.4375	100	98.4375	100	98.4375	100	98.4375	100	96.875	100	98.4375
subject 55	78.125	84.375	78.125	78.125	71.875	76.5625	76.5625	78.125	81.25	79.6875	85.9375	79.6875	82.8125	84.375	85.9375	78.125	89.0625	82.8125	85.9375	84.375	87.5	90.625	85.9375	90.625	89.0625	85.9375	90.625	89.0625	90.625	96.875	90.625	95.3125	90.625	85.9375	89.0625	84.375	84.375	82.8125	85.9375	82.8125	78.125	79.6875	84.375	75	75	84.375	73.4375	85.9375	73.4375
subject 56	100	100	100	100	100	100	100	100	100	100	100	100	100	100	100	100	100	100	100	100	100	100	100	100	100	100	100	100	100	100	100	100	100	100	98.4375	100	100	100	100	100	100	100	98.4375	100	100	100	100	100	100
subject 57	12.5	10.9375	7.8125	6.25	9.375	15.625	12.5	10.9375	15.625	23.4375	18.75	12.5	17.1875	15.625	14.0625	17.1875	17.1875	31.25	21.875	21.875	29.6875	28.125	29.6875	25	25	21.875	28.125	31.25	31.25	32.8125	26.5625	25	35.9375	26.5625	20.3125	26.5625	21.875	21.875	20.3125	15.625	18.75	18.75	20.3125	17.1875	9.375	12.5	4.6875	10.9375	14.0625
subject 58	71.875	65.625	78.125	75	71.875	70.3125	64.0625	73.4375	76.5625	75	81.25	73.4375	70.3125	70.3125	75	71.875	71.875	71.875	70.3125	85.9375	81.25	85.9375	85.9375	78.125	76.5625	85.9375	73.4375	78.125	75	78.125	79.6875	79.6875	81.25	84.375	79.6875	71.875	84.375	71.875	78.125	79.6875	79.6875	75	78.125	76.5625	78.125	82.8125	79.6875	81.25	68.75
subject 59	64.0625	71.875	68.75	67.1875	67.1875	76.5625	68.75	71.875	76.5625	68.75	70.3125	70.3125	76.5625	75	75	81.25	78.125	70.3125	73.4375	79.6875	73.4375	76.5625	75	70.3125	71.875	75	76.5625	81.25	70.3125	76.5625	70.3125	65.625	68.75	76.5625	73.4375	68.75	73.4375	70.3125	70.3125	65.625	62.5	65.625	64.0625	71.875	76.5625	59.375	68.75	71.875	76.5625
subject 60	42.1875	37.5	34.375	37.5	42.1875	37.5	39.0625	39.0625	35.9375	39.0625	43.75	42.1875	48.4375	46.875	46.875	54.6875	50	51.5625	50	56.25	56.25	48.4375	60.9375	57.8125	57.8125	57.8125	56.25	50	68.75	46.875	59.375	54.6875	46.875	51.5625	50	50	45.3125	46.875	43.75	45.3125	50	42.1875	40.625	37.5	46.875	35.9375	35.9375	37.5	40.625
subject 61	95.3125	96.875	95.3125	98.4375	98.4375	100	98.4375	98.4375	100	96.875	100	98.4375	96.875	95.3125	100	98.4375	100	100	98.4375	98.4375	100	98.4375	100	95.3125	98.4375	98.4375	98.4375	100	96.875	98.4375	98.4375	98.4375	98.4375	96.875	100	98.4375	98.4375	98.4375	98.4375	98.4375	100	96.875	95.3125	96.875	98.4375	96.875	98.4375	98.4375	98.4375
subject 62	84.375	84.375	85.9375	84.375	90.625	84.375	89.0625	89.0625	89.0625	85.9375	84.375	85.9375	87.5	87.5	89.0625	90.625	85.9375	90.625	93.75	89.0625	90.625	90.625	93.75	85.9375	89.0625	93.75	93.75	92.1875	89.0625	92.1875	87.5	93.75	90.625	87.5	84.375	89.0625	84.375	85.9375	89.0625	89.0625	84.375	89.0625	85.9375	87.5	81.25	81.25	85.9375	87.5	85.9375
subject 63	82.8125	87.5	87.5	85.9375	87.5	92.1875	90.625	82.8125	87.5	87.5	90.625	87.5	90.625	95.3125	85.9375	90.625	85.9375	89.0625	95.3125	87.5	92.1875	96.875	92.1875	92.1875	92.1875	84.375	85.9375	90.625	89.0625	92.1875	89.0625	92.1875	93.75	87.5	85.9375	87.5	89.0625	96.875	89.0625	89.0625	82.8125	90.625	92.1875	89.0625	87.5	87.5	85.9375	87.5	85.9375
subject 64	54.6875	56.25	59.375	67.1875	62.5	64.0625	62.5	56.25	65.625	64.0625	60.9375	65.625	67.1875	62.5	64.0625	60.9375	64.0625	67.1875	56.25	68.75	71.875	65.625	68.75	67.1875	68.75	64.0625	67.1875	60.9375	65.625	64.0625	78.125	75	67.1875	70.3125	54.6875	65.625	67.1875	67.1875	71.875	62.5	64.0625	70.3125	57.8125	68.75	53.125	54.6875	59.375	57.8125	62.5
subject 65	78.125	79.6875	82.8125	79.6875	75	79.6875	85.9375	84.375	82.8125	87.5	84.375	82.8125	76.5625	82.8125	84.375	84.375	82.8125	82.8125	78.125	81.25	84.375	82.8125	87.5	87.5	85.9375	89.0625	81.25	78.125	85.9375	78.125	79.6875	79.6875	87.5	85.9375	81.25	84.375	85.9375	85.9375	89.0625	75	79.6875	81.25	82.8125	84.375	81.25	81.25	87.5	79.6875	76.5625
subject 66	62.5	59.375	62.5	60.9375	65.625	65.625	65.625	67.1875	64.0625	73.4375	67.1875	60.9375	67.1875	68.75	64.0625	70.3125	70.3125	70.3125	65.625	78.125	62.5	67.1875	65.625	68.75	67.1875	62.5	65.625	68.75	64.0625	65.625	68.75	62.5	71.875	70.3125	59.375	64.0625	70.3125	70.3125	64.0625	65.625	67.1875	73.4375	68.75	67.1875	59.375	73.4375	70.3125	65.625	71.875
subject 67	76.5625	81.25	70.3125	73.4375	73.4375	76.5625	67.1875	75	73.4375	71.875	73.4375	75	73.4375	75	81.25	71.875	75	73.4375	78.125	76.5625	78.125	78.125	75	75	71.875	78.125	76.5625	78.125	78.125	79.6875	78.125	75	78.125	75	75	78.125	71.875	75	76.5625	78.125	71.875	70.3125	75	76.5625	75	78.125	71.875	70.3125	76.5625
subject 68	75	79.6875	79.6875	78.125	75	76.5625	84.375	73.4375	76.5625	79.6875	75	71.875	78.125	73.4375	76.5625	71.875	81.25	78.125	75	79.6875	81.25	71.875	76.5625	76.5625	82.8125	76.5625	76.5625	78.125	76.5625	76.5625	68.75	78.125	76.5625	76.5625	75	76.5625	81.25	71.875	75	71.875	71.875	84.375	81.25	73.4375	71.875	78.125	81.25	79.6875	71.875
subject 69	92.1875	90.625	90.625	90.625	90.625	92.1875	92.1875	89.0625	90.625	87.5	89.0625	92.1875	84.375	90.625	85.9375	85.9375	89.0625	90.625	90.625	92.1875	82.8125	90.625	87.5	90.625	87.5	90.625	85.9375	89.0625	87.5	95.3125	87.5	92.1875	90.625	85.9375	92.1875	90.625	90.625	89.0625	90.625	92.1875	84.375	87.5	92.1875	93.75	90.625	87.5	87.5	90.625	92.1875
subject 70	76.5625	70.3125	73.4375	79.6875	75	73.4375	70.3125	76.5625	70.3125	75	71.875	75	76.5625	75	75	78.125	78.125	71.875	71.875	67.1875	67.1875	79.6875	75	81.25	73.4375	75	78.125	76.5625	81.25	75	76.5625	73.4375	76.5625	81.25	76.5625	82.8125	70.3125	71.875	76.5625	75	81.25	79.6875	65.625	64.0625	70.3125	70.3125	73.4375	65.625	76.5625
subject 71	67.1875	71.875	67.1875	64.0625	73.4375	75	65.625	70.3125	70.3125	70.3125	75	71.875	70.3125	73.4375	64.0625	60.9375	70.3125	71.875	65.625	64.0625	70.3125	71.875	65.625	68.75	68.75	71.875	75	65.625	71.875	71.875	73.4375	75	67.1875	65.625	67.1875	73.4375	68.75	70.3125	70.3125	68.75	76.5625	68.75	71.875	71.875	68.75	71.875	73.4375	68.75	73.4375
subject 72	46.875	48.4375	43.75	45.3125	50	46.875	53.125	53.125	56.25	62.5	54.6875	51.5625	45.3125	62.5	57.8125	48.4375	57.8125	46.875	51.5625	53.125	50	60.9375	53.125	51.5625	56.25	50	54.6875	56.25	57.8125	56.25	56.25	56.25	46.875	51.5625	53.125	59.375	50	53.125	46.875	48.4375	48.4375	50	57.8125	51.5625	46.875	57.8125	54.6875	51.5625	50
subject 73	90.625	81.25	81.25	82.8125	92.1875	82.8125	85.9375	84.375	89.0625	89.0625	90.625	82.8125	84.375	85.9375	89.0625	89.0625	90.625	93.75	85.9375	82.8125	92.1875	87.5	96.875	85.9375	92.1875	89.0625	95.3125	90.625	93.75	93.75	92.1875	85.9375	90.625	90.625	89.0625	92.1875	89.0625	84.375	90.625	89.0625	87.5	92.1875	90.625	89.0625	87.5	90.625	92.1875	87.5	87.5
subject 74	79.6875	81.25	78.125	84.375	76.5625	82.8125	76.5625	71.875	79.6875	73.4375	78.125	76.5625	79.6875	79.6875	76.5625	73.4375	75	70.3125	75	70.3125	79.6875	82.8125	81.25	81.25	82.8125	79.6875	82.8125	84.375	81.25	73.4375	84.375	82.8125	79.6875	85.9375	82.8125	78.125	85.9375	81.25	79.6875	85.9375	84.375	78.125	82.8125	78.125	84.375	81.25	87.5	85.9375	82.8125
subject 75	29.6875	28.125	31.25	29.6875	23.4375	32.8125	26.5625	20.3125	31.25	31.25	21.875	26.5625	25	23.4375	29.6875	25	34.375	28.125	35.9375	21.875	34.375	29.6875	31.25	35.9375	31.25	31.25	28.125	31.25	35.9375	35.9375	31.25	29.6875	26.5625	34.375	39.0625	32.8125	31.25	34.375	39.0625	37.5	32.8125	31.25	40.625	31.25	28.125	35.9375	23.4375	32.8125	29.6875
subject 76	98.4375	100	100	100	96.875	98.4375	96.875	100	98.4375	98.4375	98.4375	96.875	100	100	96.875	100	100	100	100	100	98.4375	100	100	100	100	100	100	100	98.4375	100	100	100	98.4375	100	100	100	100	100	100	100	100	100	100	100	100	100	100	100	98.4375
subject 77	95.3125	95.3125	93.75	92.1875	92.1875	92.1875	92.1875	93.75	92.1875	90.625	90.625	95.3125	92.1875	93.75	95.3125	85.9375	95.3125	92.1875	93.75	93.75	93.75	92.1875	92.1875	96.875	90.625	93.75	92.1875	90.625	95.3125	96.875	93.75	92.1875	90.625	95.3125	92.1875	95.3125	92.1875	95.3125	95.3125	95.3125	93.75	95.3125	89.0625	93.75	96.875	89.0625	93.75	93.75	92.1875
subject 78	76.5625	75	73.4375	79.6875	75	73.4375	78.125	82.8125	78.125	81.25	82.8125	78.125	81.25	81.25	78.125	89.0625	78.125	78.125	85.9375	81.25	82.8125	79.6875	84.375	84.375	78.125	79.6875	92.1875	85.9375	87.5	81.25	84.375	81.25	82.8125	81.25	82.8125	79.6875	79.6875	85.9375	84.375	85.9375	76.5625	81.25	82.8125	78.125	81.25	81.25	79.6875	82.8125	75
subject 79	100	98.4375	100	100	96.875	100	100	96.875	98.4375	96.875	96.875	100	98.4375	98.4375	100	100	100	98.4375	98.4375	100	98.4375	100	98.4375	98.4375	100	98.4375	100	100	100	98.4375	96.875	100	96.875	100	100	98.4375	100	100	100	98.4375	100	96.875	98.4375	100	98.4375	100	98.4375	100	100
subject 80	65.625	73.4375	70.3125	64.0625	67.1875	73.4375	60.9375	68.75	64.0625	71.875	67.1875	68.75	67.1875	67.1875	73.4375	67.1875	67.1875	67.1875	76.5625	64.0625	75	71.875	76.5625	71.875	71.875	70.3125	62.5	76.5625	65.625	68.75	71.875	68.75	73.4375	75	67.1875	76.5625	75	65.625	68.75	75	67.1875	67.1875	71.875	62.5	71.875	67.1875	71.875	75	70.3125
[truncated: 6 more columns]

## Sheet: SL
Supplementary Dataset 5. Data for synchronization likelihood (SL) degree of nonlinearity (DEG) (%) in alpha frequency band in EEG channel O1. DEG is the percentage of segments where the null hypothesis of linearity is rejected. Δt is the segment length increment. The first segment (∆t=0) starts and ends at the alpha peak amplitude and consists of an integer number of alpha periods. The second seg…
Δt	0	2	4	6	8	10	12	14	16	18	20	22	24	26	28	30	32	34	36	38	40	42	44	46	48	50	52	54	56	58	60	62	64	66	68	70	72	74	76	78	80	82	84	86	88	90	92	94	96
subject 1	3.125	1.5625	3.125	3.125	0	0	3.125	1.5625	0	1.5625	0	1.5625	1.5625	0	3.125	0	3.125	0	0	1.5625	1.5625	0	1.5625	3.125	1.5625	0	1.5625	1.5625	1.5625	0	1.5625	0	3.125	0	1.5625	0	3.125	3.125	1.5625	1.5625	1.5625	3.125	1.5625	1.5625	0	1.5625	3.125	3.125	1.5625
subject 2	1.5625	3.125	1.5625	0	1.5625	0	1.5625	0	1.5625	1.5625	1.5625	0	1.5625	1.5625	1.5625	0	1.5625	4.6875	0	0	0	4.6875	1.5625	3.125	1.5625	3.125	4.6875	1.5625	1.5625	1.5625	3.125	1.5625	0	1.5625	3.125	1.5625	0	3.125	1.5625	0	3.125	0	4.6875	0	1.5625	1.5625	0	0	0
subject 3	0	6.25	3.125	1.5625	0	1.5625	0	1.5625	1.5625	3.125	0	3.125	3.125	3.125	1.5625	1.5625	3.125	3.125	1.5625	1.5625	3.125	1.5625	1.5625	1.5625	0	1.5625	0	3.125	1.5625	0	3.125	3.125	1.5625	1.5625	4.6875	0	1.5625	3.125	0	4.6875	3.125	3.125	1.5625	3.125	1.5625	4.6875	6.25	6.25	3.125
subject 4	3.125	6.25	4.6875	3.125	0	3.125	7.8125	0	3.125	3.125	4.6875	3.125	0	3.125	1.5625	6.25	4.6875	3.125	3.125	1.5625	4.6875	1.5625	4.6875	4.6875	4.6875	7.8125	3.125	4.6875	4.6875	4.6875	4.6875	3.125	7.8125	3.125	1.5625	3.125	1.5625	4.6875	3.125	3.125	4.6875	4.6875	7.8125	4.6875	3.125	1.5625	4.6875	3.125	3.125
subject 5	4.6875	1.5625	0	1.5625	1.5625	4.6875	0	1.5625	0	4.6875	1.5625	0	1.5625	3.125	1.5625	0	0	1.5625	1.5625	3.125	1.5625	1.5625	1.5625	1.5625	1.5625	1.5625	3.125	1.5625	0	3.125	3.125	1.5625	1.5625	1.5625	3.125	3.125	1.5625	1.5625	1.5625	3.125	3.125	1.5625	3.125	1.5625	3.125	1.5625	1.5625	1.5625	1.5625
subject 6	1.5625	1.5625	3.125	1.5625	0	3.125	0	4.6875	3.125	1.5625	3.125	1.5625	1.5625	3.125	1.5625	0	1.5625	4.6875	1.5625	1.5625	1.5625	3.125	1.5625	3.125	1.5625	1.5625	1.5625	3.125	0	1.5625	1.5625	0	1.5625	4.6875	0	0	0	0	0	1.5625	1.5625	1.5625	0	0	0	3.125	1.5625	4.6875	3.125
subject 7	6.25	9.375	4.6875	3.125	4.6875	4.6875	4.6875	6.25	4.6875	6.25	6.25	6.25	6.25	7.8125	7.8125	9.375	4.6875	9.375	6.25	4.6875	7.8125	6.25	9.375	3.125	7.8125	10.9375	6.25	7.8125	9.375	6.25	7.8125	7.8125	3.125	7.8125	7.8125	7.8125	6.25	7.8125	6.25	6.25	7.8125	6.25	10.9375	9.375	7.8125	6.25	7.8125	10.9375	6.25
subject 8	4.6875	4.6875	6.25	6.25	6.25	6.25	3.125	3.125	4.6875	6.25	4.6875	3.125	4.6875	9.375	6.25	4.6875	6.25	4.6875	7.8125	7.8125	6.25	4.6875	3.125	7.8125	4.6875	3.125	6.25	3.125	4.6875	4.6875	4.6875	3.125	3.125	3.125	3.125	3.125	4.6875	6.25	3.125	4.6875	3.125	6.25	7.8125	4.6875	4.6875	3.125	6.25	7.8125	7.8125
subject 9	9.375	10.9375	7.8125	6.25	7.8125	7.8125	7.8125	4.6875	7.8125	7.8125	4.6875	10.9375	9.375	4.6875	9.375	6.25	7.8125	7.8125	6.25	6.25	4.6875	4.6875	4.6875	10.9375	7.8125	9.375	4.6875	4.6875	6.25	7.8125	4.6875	3.125	6.25	6.25	7.8125	4.6875	4.6875	4.6875	6.25	6.25	7.8125	9.375	4.6875	6.25	7.8125	7.8125	3.125	4.6875	6.25
subject 10	10.9375	4.6875	6.25	6.25	9.375	4.6875	7.8125	9.375	7.8125	7.8125	4.6875	6.25	7.8125	3.125	4.6875	4.6875	4.6875	7.8125	4.6875	6.25	9.375	7.8125	6.25	6.25	7.8125	6.25	1.5625	3.125	7.8125	4.6875	3.125	9.375	7.8125	9.375	6.25	6.25	12.5	7.8125	7.8125	7.8125	4.6875	6.25	10.9375	1.5625	12.5	7.8125	7.8125	9.375	7.8125
subject 11	4.6875	4.6875	4.6875	3.125	3.125	3.125	6.25	6.25	3.125	4.6875	1.5625	3.125	7.8125	1.5625	1.5625	3.125	6.25	4.6875	4.6875	4.6875	4.6875	4.6875	3.125	4.6875	4.6875	7.8125	1.5625	4.6875	4.6875	6.25	4.6875	4.6875	4.6875	3.125	1.5625	6.25	3.125	4.6875	3.125	3.125	6.25	3.125	4.6875	6.25	6.25	3.125	1.5625	3.125	3.125
subject 12	1.5625	1.5625	3.125	0	1.5625	0	3.125	0	0	1.5625	1.5625	0	1.5625	3.125	1.5625	4.6875	0	1.5625	1.5625	0	0	3.125	3.125	1.5625	1.5625	1.5625	3.125	0	1.5625	0	0	1.5625	3.125	1.5625	0	1.5625	3.125	0	0	3.125	1.5625	3.125	0	1.5625	0	1.5625	1.5625	1.5625	1.5625
subject 13	6.25	4.6875	4.6875	3.125	3.125	3.125	4.6875	4.6875	1.5625	3.125	1.5625	4.6875	3.125	3.125	1.5625	4.6875	3.125	7.8125	4.6875	6.25	4.6875	3.125	3.125	1.5625	7.8125	3.125	3.125	4.6875	4.6875	6.25	4.6875	3.125	4.6875	6.25	6.25	6.25	6.25	4.6875	4.6875	4.6875	3.125	3.125	3.125	1.5625	3.125	1.5625	4.6875	1.5625	3.125
subject 14	1.5625	1.5625	3.125	1.5625	3.125	1.5625	3.125	7.8125	6.25	3.125	1.5625	3.125	3.125	3.125	4.6875	1.5625	3.125	3.125	4.6875	4.6875	1.5625	4.6875	3.125	1.5625	3.125	1.5625	3.125	1.5625	3.125	4.6875	3.125	3.125	3.125	3.125	1.5625	3.125	3.125	1.5625	1.5625	4.6875	3.125	1.5625	3.125	3.125	1.5625	0	1.5625	1.5625	0
subject 15	3.125	4.6875	3.125	1.5625	6.25	1.5625	3.125	1.5625	1.5625	1.5625	1.5625	3.125	3.125	4.6875	3.125	3.125	3.125	3.125	1.5625	4.6875	1.5625	4.6875	6.25	1.5625	6.25	3.125	6.25	6.25	1.5625	6.25	6.25	3.125	6.25	3.125	6.25	1.5625	7.8125	6.25	7.8125	9.375	6.25	9.375	9.375	6.25	6.25	9.375	4.6875	4.6875	7.8125
subject 16	1.5625	1.5625	3.125	0	1.5625	0	1.5625	0	1.5625	0	1.5625	1.5625	1.5625	1.5625	1.5625	1.5625	1.5625	4.6875	3.125	0	3.125	3.125	3.125	1.5625	1.5625	1.5625	3.125	1.5625	0	1.5625	1.5625	0	0	1.5625	0	0	0	0	1.5625	1.5625	1.5625	3.125	4.6875	3.125	1.5625	0	3.125	1.5625	0
subject 17	1.5625	3.125	3.125	1.5625	3.125	1.5625	3.125	0	1.5625	3.125	3.125	3.125	3.125	4.6875	3.125	1.5625	3.125	1.5625	1.5625	3.125	4.6875	1.5625	6.25	4.6875	1.5625	3.125	3.125	3.125	6.25	6.25	4.6875	3.125	1.5625	4.6875	3.125	9.375	3.125	1.5625	1.5625	1.5625	3.125	4.6875	1.5625	6.25	4.6875	4.6875	7.8125	4.6875	3.125
subject 18	4.6875	4.6875	7.8125	4.6875	6.25	6.25	4.6875	6.25	1.5625	6.25	4.6875	6.25	9.375	4.6875	4.6875	6.25	4.6875	4.6875	4.6875	3.125	6.25	4.6875	3.125	6.25	6.25	6.25	3.125	6.25	4.6875	6.25	4.6875	4.6875	3.125	4.6875	4.6875	3.125	4.6875	4.6875	3.125	4.6875	4.6875	9.375	7.8125	6.25	6.25	7.8125	6.25	4.6875	6.25
subject 19	4.6875	4.6875	4.6875	6.25	3.125	3.125	4.6875	4.6875	4.6875	6.25	4.6875	6.25	0	3.125	3.125	1.5625	4.6875	4.6875	4.6875	1.5625	3.125	7.8125	1.5625	1.5625	1.5625	3.125	4.6875	4.6875	1.5625	4.6875	1.5625	4.6875	1.5625	3.125	3.125	4.6875	6.25	6.25	4.6875	4.6875	4.6875	4.6875	6.25	1.5625	4.6875	3.125	4.6875	3.125	4.6875
subject 20	3.125	4.6875	3.125	1.5625	6.25	6.25	3.125	3.125	6.25	7.8125	6.25	7.8125	4.6875	6.25	7.8125	4.6875	7.8125	3.125	4.6875	6.25	4.6875	6.25	3.125	7.8125	4.6875	3.125	6.25	4.6875	4.6875	6.25	7.8125	6.25	6.25	6.25	4.6875	9.375	6.25	9.375	7.8125	4.6875	6.25	3.125	4.6875	6.25	6.25	7.8125	3.125	6.25	6.25
subject 21	6.25	6.25	3.125	4.6875	3.125	7.8125	4.6875	3.125	4.6875	4.6875	7.8125	6.25	4.6875	6.25	3.125	4.6875	3.125	4.6875	3.125	6.25	6.25	6.25	7.8125	4.6875	6.25	4.6875	6.25	6.25	3.125	4.6875	4.6875	6.25	4.6875	4.6875	4.6875	6.25	3.125	3.125	6.25	4.6875	4.6875	6.25	4.6875	3.125	4.6875	3.125	3.125	3.125	4.6875
subject 22	7.8125	6.25	3.125	4.6875	1.5625	1.5625	3.125	6.25	4.6875	4.6875	6.25	4.6875	3.125	3.125	1.5625	1.5625	4.6875	3.125	6.25	6.25	4.6875	4.6875	3.125	6.25	6.25	6.25	1.5625	4.6875	4.6875	6.25	6.25	6.25	10.9375	4.6875	3.125	4.6875	4.6875	6.25	3.125	3.125	4.6875	4.6875	6.25	9.375	6.25	1.5625	3.125	6.25	3.125
subject 23	4.6875	6.25	3.125	4.6875	3.125	6.25	4.6875	3.125	4.6875	4.6875	3.125	3.125	3.125	4.6875	4.6875	4.6875	4.6875	3.125	1.5625	3.125	4.6875	3.125	4.6875	0	1.5625	1.5625	4.6875	3.125	1.5625	3.125	6.25	1.5625	3.125	4.6875	3.125	3.125	4.6875	3.125	3.125	3.125	4.6875	4.6875	3.125	4.6875	1.5625	3.125	3.125	1.5625	0
subject 24	3.125	3.125	3.125	3.125	3.125	3.125	3.125	1.5625	3.125	3.125	6.25	4.6875	3.125	4.6875	4.6875	4.6875	4.6875	4.6875	3.125	4.6875	6.25	3.125	6.25	3.125	6.25	3.125	6.25	3.125	4.6875	4.6875	6.25	3.125	7.8125	3.125	3.125	3.125	3.125	3.125	3.125	4.6875	4.6875	4.6875	3.125	3.125	3.125	4.6875	3.125	3.125	3.125
subject 25	3.125	6.25	4.6875	4.6875	4.6875	3.125	3.125	3.125	3.125	3.125	4.6875	3.125	3.125	4.6875	3.125	3.125	6.25	3.125	4.6875	3.125	4.6875	4.6875	4.6875	6.25	3.125	3.125	4.6875	6.25	4.6875	3.125	1.5625	1.5625	7.8125	3.125	4.6875	6.25	4.6875	3.125	4.6875	4.6875	4.6875	4.6875	3.125	7.8125	3.125	3.125	4.6875	3.125	4.6875
subject 26	3.125	3.125	4.6875	4.6875	3.125	3.125	4.6875	1.5625	6.25	3.125	1.5625	1.5625	1.5625	1.5625	3.125	1.5625	4.6875	3.125	1.5625	3.125	6.25	3.125	3.125	0	3.125	3.125	1.5625	1.5625	6.25	3.125	4.6875	1.5625	4.6875	1.5625	3.125	3.125	4.6875	1.5625	1.5625	6.25	4.6875	1.5625	3.125	1.5625	1.5625	0	3.125	3.125	4.6875
subject 27	4.6875	3.125	3.125	3.125	3.125	6.25	3.125	3.125	3.125	4.6875	3.125	3.125	3.125	3.125	3.125	3.125	3.125	3.125	3.125	4.6875	3.125	3.125	3.125	3.125	4.6875	4.6875	1.5625	3.125	4.6875	3.125	1.5625	1.5625	3.125	1.5625	1.5625	1.5625	3.125	1.5625	1.5625	3.125	3.125	1.5625	1.5625	3.125	3.125	1.5625	3.125	3.125	3.125
subject 28	1.5625	3.125	6.25	3.125	3.125	9.375	3.125	4.6875	4.6875	3.125	3.125	1.5625	3.125	1.5625	3.125	1.5625	6.25	4.6875	3.125	3.125	6.25	1.5625	4.6875	3.125	6.25	3.125	3.125	3.125	6.25	4.6875	4.6875	3.125	6.25	4.6875	3.125	7.8125	3.125	4.6875	4.6875	6.25	3.125	3.125	4.6875	3.125	3.125	7.8125	3.125	7.8125	4.6875
subject 29	10.9375	3.125	4.6875	9.375	6.25	7.8125	9.375	7.8125	7.8125	12.5	7.8125	6.25	9.375	6.25	9.375	12.5	10.9375	10.9375	10.9375	4.6875	12.5	9.375	4.6875	7.8125	12.5	6.25	12.5	7.8125	9.375	9.375	6.25	9.375	7.8125	7.8125	7.8125	7.8125	9.375	9.375	4.6875	7.8125	9.375	3.125	6.25	7.8125	7.8125	12.5	12.5	9.375	6.25
subject 30	1.5625	1.5625	3.125	4.6875	3.125	1.5625	3.125	3.125	6.25	1.5625	4.6875	1.5625	1.5625	4.6875	1.5625	3.125	4.6875	1.5625	1.5625	3.125	1.5625	1.5625	3.125	3.125	6.25	3.125	3.125	4.6875	6.25	3.125	4.6875	4.6875	1.5625	1.5625	4.6875	4.6875	3.125	1.5625	1.5625	3.125	0	1.5625	4.6875	1.5625	1.5625	1.5625	3.125	1.5625	1.5625
subject 31	10.9375	7.8125	7.8125	10.9375	7.8125	9.375	7.8125	10.9375	10.9375	9.375	7.8125	7.8125	7.8125	4.6875	4.6875	7.8125	9.375	7.8125	9.375	6.25	10.9375	9.375	6.25	9.375	7.8125	4.6875	9.375	6.25	7.8125	7.8125	6.25	7.8125	6.25	7.8125	6.25	6.25	7.8125	7.8125	6.25	4.6875	6.25	6.25	9.375	10.9375	9.375	9.375	7.8125	7.8125	4.6875
subject 32	3.125	3.125	3.125	7.8125	4.6875	4.6875	7.8125	3.125	3.125	6.25	3.125	4.6875	1.5625	6.25	4.6875	4.6875	3.125	4.6875	3.125	3.125	4.6875	4.6875	1.5625	3.125	3.125	3.125	3.125	6.25	3.125	7.8125	3.125	3.125	3.125	3.125	4.6875	1.5625	6.25	6.25	3.125	6.25	3.125	3.125	4.6875	4.6875	3.125	7.8125	1.5625	6.25	4.6875
subject 33	1.5625	0	0	0	0	1.5625	0	0	0	0	1.5625	0	0	0	0	1.5625	0	0	0	0	0	1.5625	0	0	0	0	1.5625	0	1.5625	0	0	0	1.5625	1.5625	0	1.5625	0	0	0	0	0	0	0	1.5625	0	1.5625	0	0	0
subject 34	4.6875	6.25	4.6875	4.6875	4.6875	4.6875	9.375	6.25	9.375	6.25	7.8125	4.6875	4.6875	4.6875	4.6875	6.25	4.6875	7.8125	4.6875	4.6875	7.8125	7.8125	4.6875	3.125	4.6875	7.8125	4.6875	6.25	6.25	9.375	10.9375	7.8125	6.25	7.8125	3.125	7.8125	6.25	6.25	7.8125	4.6875	6.25	4.6875	6.25	7.8125	12.5	9.375	10.9375	4.6875	7.8125
subject 35	1.5625	1.5625	4.6875	4.6875	1.5625	6.25	6.25	6.25	4.6875	3.125	1.5625	1.5625	1.5625	3.125	3.125	1.5625	7.8125	1.5625	6.25	3.125	4.6875	4.6875	4.6875	3.125	3.125	1.5625	1.5625	1.5625	3.125	0	4.6875	3.125	6.25	3.125	7.8125	4.6875	3.125	3.125	1.5625	0	3.125	3.125	1.5625	4.6875	4.6875	0	7.8125	1.5625	1.5625
subject 36	6.25	9.375	9.375	6.25	6.25	4.6875	7.8125	4.6875	6.25	6.25	6.25	6.25	4.6875	4.6875	4.6875	6.25	6.25	4.6875	9.375	3.125	9.375	7.8125	4.6875	6.25	3.125	4.6875	3.125	6.25	4.6875	4.6875	4.6875	4.6875	3.125	4.6875	4.6875	3.125	4.6875	4.6875	7.8125	4.6875	3.125	6.25	3.125	6.25	4.6875	4.6875	3.125	4.6875	6.25
subject 37	1.5625	0	0	0	1.5625	0	1.5625	1.5625	0	1.5625	0	0	0	1.5625	0	1.5625	1.5625	0	0	0	1.5625	1.5625	0	0	1.5625	1.5625	0	0	1.5625	0	1.5625	0	1.5625	1.5625	1.5625	0	1.5625	0	0	1.5625	0	0	0	0	0	1.5625	0	1.5625	0
subject 38	6.25	6.25	10.9375	3.125	4.6875	4.6875	9.375	3.125	4.6875	3.125	4.6875	9.375	6.25	6.25	3.125	7.8125	4.6875	10.9375	4.6875	3.125	7.8125	6.25	4.6875	9.375	3.125	4.6875	6.25	7.8125	9.375	4.6875	4.6875	4.6875	6.25	9.375	7.8125	7.8125	6.25	6.25	4.6875	7.8125	6.25	4.6875	6.25	6.25	10.9375	6.25	3.125	6.25	9.375
subject 39	4.6875	4.6875	1.5625	3.125	1.5625	4.6875	1.5625	3.125	4.6875	1.5625	1.5625	1.5625	3.125	3.125	1.5625	1.5625	3.125	4.6875	6.25	1.5625	1.5625	4.6875	3.125	3.125	3.125	3.125	6.25	3.125	6.25	3.125	3.125	1.5625	1.5625	1.5625	6.25	4.6875	1.5625	1.5625	3.125	6.25	3.125	3.125	1.5625	3.125	3.125	1.5625	3.125	3.125	1.5625
subject 40	10.9375	4.6875	7.8125	7.8125	7.8125	6.25	7.8125	6.25	4.6875	6.25	10.9375	6.25	9.375	4.6875	6.25	10.9375	3.125	10.9375	7.8125	7.8125	7.8125	9.375	3.125	10.9375	9.375	6.25	12.5	6.25	10.9375	10.9375	9.375	9.375	10.9375	10.9375	9.375	6.25	4.6875	6.25	10.9375	7.8125	6.25	7.8125	12.5	9.375	12.5	10.9375	10.9375	10.9375	7.8125
subject 41	3.125	1.5625	1.5625	0	1.5625	3.125	1.5625	0	1.5625	3.125	0	6.25	1.5625	4.6875	4.6875	3.125	1.5625	3.125	0	3.125	1.5625	4.6875	4.6875	3.125	4.6875	4.6875	3.125	4.6875	4.6875	7.8125	0	1.5625	7.8125	3.125	4.6875	1.5625	4.6875	3.125	3.125	1.5625	1.5625	3.125	3.125	1.5625	3.125	0	3.125	4.6875	3.125
subject 42	0	1.5625	1.5625	3.125	3.125	1.5625	6.25	1.5625	4.6875	4.6875	1.5625	4.6875	0	0	1.5625	1.5625	6.25	1.5625	1.5625	1.5625	4.6875	4.6875	3.125	4.6875	9.375	4.6875	1.5625	0	1.5625	3.125	6.25	4.6875	1.5625	1.5625	0	4.6875	3.125	1.5625	0	1.5625	3.125	1.5625	0	0	1.5625	1.5625	3.125	1.5625	4.6875
subject 43	4.6875	4.6875	3.125	4.6875	3.125	4.6875	4.6875	3.125	6.25	4.6875	9.375	4.6875	3.125	7.8125	7.8125	6.25	3.125	4.6875	6.25	3.125	0	3.125	4.6875	4.6875	6.25	1.5625	6.25	4.6875	4.6875	4.6875	7.8125	6.25	6.25	4.6875	4.6875	7.8125	6.25	4.6875	4.6875	7.8125	4.6875	4.6875	1.5625	6.25	3.125	6.25	4.6875	4.6875	6.25
subject 44	1.5625	3.125	3.125	4.6875	3.125	1.5625	0	3.125	3.125	3.125	3.125	4.6875	4.6875	1.5625	3.125	4.6875	3.125	4.6875	0	3.125	3.125	3.125	3.125	3.125	3.125	1.5625	1.5625	4.6875	3.125	1.5625	1.5625	1.5625	3.125	4.6875	4.6875	3.125	1.5625	4.6875	1.5625	3.125	3.125	4.6875	3.125	6.25	3.125	1.5625	6.25	4.6875	0
subject 45	7.8125	4.6875	7.8125	9.375	6.25	6.25	4.6875	4.6875	4.6875	7.8125	4.6875	7.8125	9.375	6.25	6.25	10.9375	6.25	7.8125	7.8125	7.8125	9.375	4.6875	3.125	7.8125	3.125	10.9375	4.6875	6.25	4.6875	6.25	7.8125	7.8125	4.6875	6.25	9.375	3.125	7.8125	7.8125	7.8125	7.8125	6.25	6.25	7.8125	9.375	6.25	3.125	7.8125	4.6875	4.6875
subject 46	0	0	0	1.5625	0	0	0	1.5625	0	1.5625	0	1.5625	1.5625	0	0	1.5625	0	1.5625	1.5625	1.5625	0	1.5625	0	1.5625	1.5625	1.5625	0	1.5625	4.6875	3.125	0	3.125	3.125	1.5625	0	4.6875	3.125	0	3.125	0	0	0	1.5625	1.5625	3.125	1.5625	3.125	1.5625	0
subject 47	3.125	4.6875	3.125	3.125	4.6875	1.5625	4.6875	3.125	1.5625	1.5625	1.5625	4.6875	0	3.125	1.5625	1.5625	3.125	4.6875	1.5625	1.5625	1.5625	3.125	1.5625	1.5625	4.6875	1.5625	4.6875	4.6875	3.125	4.6875	1.5625	6.25	1.5625	1.5625	1.5625	1.5625	3.125	4.6875	3.125	0	3.125	3.125	4.6875	7.8125	0	1.5625	4.6875	4.6875	6.25
subject 48	4.6875	4.6875	3.125	1.5625	3.125	6.25	3.125	0	3.125	3.125	4.6875	3.125	4.6875	4.6875	3.125	3.125	3.125	4.6875	4.6875	4.6875	4.6875	3.125	3.125	4.6875	7.8125	3.125	4.6875	3.125	3.125	3.125	3.125	1.5625	6.25	3.125	3.125	3.125	1.5625	6.25	4.6875	4.6875	3.125	4.6875	3.125	3.125	4.6875	1.5625	1.5625	0	1.5625
subject 49	12.5	10.9375	6.25	7.8125	14.0625	17.1875	10.9375	7.8125	17.1875	14.0625	12.5	15.625	10.9375	12.5	12.5	12.5	10.9375	12.5	14.0625	14.0625	10.9375	14.0625	14.0625	7.8125	15.625	10.9375	10.9375	15.625	15.625	14.0625	18.75	14.0625	12.5	15.625	14.0625	9.375	15.625	14.0625	15.625	15.625	14.0625	12.5	9.375	14.0625	14.0625	12.5	9.375	12.5	15.625
subject 50	4.6875	3.125	3.125	1.5625	4.6875	6.25	3.125	3.125	1.5625	4.6875	3.125	3.125	6.25	3.125	4.6875	7.8125	7.8125	4.6875	4.6875	7.8125	6.25	4.6875	4.6875	7.8125	1.5625	4.6875	7.8125	4.6875	4.6875	3.125	6.25	4.6875	3.125	3.125	4.6875	4.6875	1.5625	4.6875	3.125	4.6875	4.6875	3.125	6.25	6.25	4.6875	4.6875	3.125	3.125	3.125
subject 51	6.25	4.6875	1.5625	4.6875	3.125	1.5625	1.5625	1.5625	3.125	4.6875	1.5625	6.25	0	0	4.6875	3.125	3.125	4.6875	3.125	0	1.5625	4.6875	1.5625	3.125	4.6875	4.6875	3.125	3.125	3.125	1.5625	3.125	4.6875	3.125	4.6875	3.125	3.125	1.5625	3.125	4.6875	0	1.5625	0	3.125	3.125	0	3.125	3.125	3.125	1.5625
subject 52	1.5625	3.125	3.125	1.5625	3.125	4.6875	0	4.6875	0	0	3.125	6.25	3.125	3.125	1.5625	1.5625	3.125	1.5625	3.125	1.5625	0	3.125	1.5625	4.6875	4.6875	4.6875	1.5625	1.5625	1.5625	1.5625	0	3.125	3.125	4.6875	4.6875	6.25	3.125	1.5625	1.5625	4.6875	1.5625	1.5625	3.125	1.5625	1.5625	1.5625	6.25	1.5625	4.6875
subject 53	0	6.25	7.8125	6.25	7.8125	6.25	7.8125	10.9375	6.25	4.6875	9.375	4.6875	7.8125	3.125	3.125	7.8125	7.8125	9.375	4.6875	4.6875	4.6875	6.25	6.25	4.6875	1.5625	3.125	4.6875	3.125	6.25	9.375	7.8125	4.6875	4.6875	6.25	6.25	4.6875	10.9375	9.375	6.25	3.125	3.125	7.8125	1.5625	4.6875	4.6875	10.9375	9.375	4.6875	6.25
subject 54	4.6875	4.6875	3.125	6.25	4.6875	4.6875	7.8125	4.6875	1.5625	6.25	4.6875	3.125	6.25	4.6875	4.6875	6.25	3.125	6.25	6.25	3.125	4.6875	6.25	6.25	3.125	7.8125	6.25	3.125	3.125	4.6875	4.6875	6.25	4.6875	4.6875	4.6875	4.6875	3.125	6.25	7.8125	4.6875	4.6875	1.5625	3.125	0	7.8125	3.125	3.125	3.125	4.6875	7.8125
subject 55	4.6875	7.8125	4.6875	4.6875	3.125	4.6875	4.6875	4.6875	3.125	4.6875	1.5625	3.125	4.6875	1.5625	1.5625	4.6875	3.125	6.25	3.125	3.125	4.6875	6.25	4.6875	9.375	6.25	3.125	4.6875	6.25	3.125	4.6875	6.25	3.125	1.5625	4.6875	4.6875	4.6875	1.5625	3.125	6.25	1.5625	4.6875	4.6875	4.6875	4.6875	3.125	6.25	7.8125	6.25	6.25
subject 56	4.6875	3.125	0	3.125	6.25	3.125	6.25	4.6875	6.25	3.125	3.125	4.6875	6.25	4.6875	6.25	1.5625	3.125	1.5625	4.6875	1.5625	4.6875	1.5625	3.125	4.6875	7.8125	3.125	3.125	3.125	6.25	0	3.125	1.5625	3.125	1.5625	1.5625	1.5625	1.5625	3.125	7.8125	9.375	4.6875	3.125	6.25	4.6875	4.6875	3.125	1.5625	1.5625	4.6875
subject 57	3.125	3.125	3.125	3.125	3.125	1.5625	7.8125	3.125	4.6875	1.5625	3.125	4.6875	4.6875	3.125	4.6875	4.6875	3.125	4.6875	4.6875	3.125	1.5625	3.125	4.6875	7.8125	4.6875	4.6875	6.25	4.6875	4.6875	4.6875	6.25	3.125	1.5625	3.125	1.5625	4.6875	6.25	3.125	6.25	0	0	3.125	4.6875	0	1.5625	4.6875	3.125	0	4.6875
subject 58	4.6875	4.6875	6.25	4.6875	4.6875	1.5625	7.8125	9.375	3.125	7.8125	6.25	6.25	4.6875	3.125	3.125	4.6875	3.125	4.6875	4.6875	3.125	4.6875	6.25	4.6875	3.125	4.6875	3.125	4.6875	3.125	4.6875	1.5625	4.6875	4.6875	3.125	3.125	4.6875	3.125	7.8125	4.6875	3.125	4.6875	1.5625	3.125	3.125	4.6875	3.125	3.125	1.5625	3.125	4.6875
subject 59	3.125	0	4.6875	3.125	3.125	0	3.125	3.125	0	4.6875	3.125	1.5625	3.125	0	6.25	3.125	4.6875	4.6875	0	6.25	4.6875	4.6875	1.5625	1.5625	4.6875	3.125	3.125	6.25	3.125	4.6875	7.8125	3.125	4.6875	4.6875	1.5625	1.5625	3.125	4.6875	9.375	0	3.125	3.125	4.6875	3.125	1.5625	1.5625	1.5625	3.125	4.6875
subject 60	4.6875	1.5625	1.5625	3.125	4.6875	3.125	3.125	3.125	3.125	3.125	3.125	1.5625	7.8125	3.125	1.5625	3.125	3.125	1.5625	3.125	1.5625	3.125	4.6875	1.5625	1.5625	4.6875	3.125	1.5625	1.5625	3.125	3.125	4.6875	3.125	4.6875	3.125	1.5625	3.125	4.6875	4.6875	1.5625	3.125	6.25	1.5625	4.6875	1.5625	3.125	1.5625	1.5625	1.5625	1.5625
subject 61	1.5625	1.5625	4.6875	1.5625	3.125	3.125	3.125	1.5625	1.5625	1.5625	1.5625	4.6875	3.125	3.125	4.6875	3.125	3.125	3.125	3.125	1.5625	6.25	3.125	4.6875	3.125	1.5625	4.6875	3.125	3.125	1.5625	4.6875	3.125	1.5625	3.125	1.5625	1.5625	3.125	3.125	1.5625	1.5625	3.125	3.125	1.5625	1.5625	3.125	1.5625	4.6875	3.125	4.6875	3.125
subject 62	0	3.125	0	0	1.5625	6.25	3.125	1.5625	3.125	0	1.5625	3.125	3.125	1.5625	0	1.5625	1.5625	1.5625	1.5625	0	1.5625	1.5625	1.5625	3.125	0	0	0	1.5625	0	3.125	0	1.5625	0	0	3.125	4.6875	3.125	1.5625	1.5625	0	0	0	1.5625	1.5625	3.125	0	3.125	3.125	0
subject 63	4.6875	6.25	4.6875	3.125	6.25	7.8125	7.8125	6.25	4.6875	7.8125	3.125	6.25	3.125	6.25	6.25	7.8125	4.6875	7.8125	4.6875	6.25	4.6875	14.0625	6.25	6.25	7.8125	4.6875	9.375	6.25	6.25	4.6875	4.6875	3.125	4.6875	7.8125	6.25	3.125	4.6875	7.8125	6.25	4.6875	9.375	7.8125	4.6875	6.25	7.8125	7.8125	4.6875	3.125	4.6875
subject 64	7.8125	6.25	7.8125	6.25	3.125	7.8125	3.125	6.25	6.25	4.6875	4.6875	1.5625	6.25	7.8125	9.375	4.6875	6.25	4.6875	4.6875	4.6875	6.25	6.25	7.8125	6.25	6.25	6.25	7.8125	7.8125	4.6875	6.25	6.25	6.25	6.25	7.8125	6.25	7.8125	6.25	4.6875	10.9375	3.125	4.6875	7.8125	3.125	7.8125	4.6875	7.8125	3.125	3.125	6.25
subject 65	1.5625	4.6875	4.6875	3.125	1.5625	1.5625	6.25	3.125	1.5625	1.5625	1.5625	1.5625	4.6875	1.5625	3.125	3.125	1.5625	4.6875	3.125	1.5625	1.5625	3.125	1.5625	1.5625	1.5625	3.125	1.5625	1.5625	1.5625	1.5625	1.5625	0	1.5625	1.5625	0	1.5625	0	3.125	4.6875	1.5625	3.125	3.125	1.5625	6.25	0	1.5625	1.5625	3.125	1.5625
subject 66	6.25	4.6875	3.125	4.6875	6.25	4.6875	9.375	3.125	4.6875	6.25	3.125	7.8125	3.125	6.25	7.8125	3.125	3.125	4.6875	3.125	1.5625	4.6875	4.6875	3.125	3.125	7.8125	4.6875	6.25	4.6875	4.6875	3.125	4.6875	4.6875	4.6875	3.125	4.6875	3.125	4.6875	6.25	4.6875	3.125	6.25	6.25	6.25	4.6875	4.6875	7.8125	7.8125	6.25	4.6875
subject 67	1.5625	1.5625	3.125	3.125	3.125	3.125	3.125	0	1.5625	1.5625	3.125	1.5625	3.125	3.125	4.6875	1.5625	1.5625	4.6875	1.5625	1.5625	1.5625	1.5625	1.5625	1.5625	3.125	3.125	4.6875	3.125	1.5625	4.6875	1.5625	1.5625	3.125	1.5625	1.5625	1.5625	1.5625	1.5625	3.125	3.125	3.125	0	6.25	1.5625	3.125	1.5625	4.6875	1.5625	0
subject 68	1.5625	3.125	1.5625	4.6875	1.5625	0	4.6875	1.5625	1.5625	4.6875	1.5625	1.5625	1.5625	1.5625	1.5625	3.125	3.125	1.5625	3.125	1.5625	0	3.125	1.5625	1.5625	0	1.5625	1.5625	3.125	0	0	1.5625	3.125	0	1.5625	0	0	0	0	1.5625	1.5625	0	1.5625	0	1.5625	0	1.5625	1.5625	0	0
subject 69	1.5625	1.5625	4.6875	3.125	0	0	1.5625	3.125	0	1.5625	1.5625	4.6875	1.5625	1.5625	0	9.375	1.5625	3.125	3.125	1.5625	4.6875	1.5625	4.6875	3.125	3.125	0	0	1.5625	3.125	1.5625	1.5625	1.5625	0	1.5625	3.125	3.125	1.5625	1.5625	4.6875	0	1.5625	3.125	0	1.5625	3.125	0	4.6875	0	4.6875
subject 70	1.5625	1.5625	4.6875	3.125	6.25	3.125	1.5625	4.6875	4.6875	4.6875	0	4.6875	3.125	1.5625	0	3.125	1.5625	1.5625	0	1.5625	1.5625	4.6875	1.5625	3.125	1.5625	1.5625	1.5625	0	0	1.5625	3.125	0	3.125	1.5625	0	1.5625	1.5625	0	0	4.6875	0	0	0	3.125	1.5625	1.5625	0	1.5625	3.125
subject 71	1.5625	3.125	4.6875	1.5625	1.5625	3.125	3.125	3.125	0	0	0	3.125	3.125	3.125	3.125	1.5625	3.125	3.125	1.5625	1.5625	1.5625	3.125	1.5625	6.25	3.125	1.5625	0	1.5625	0	1.5625	1.5625	4.6875	0	1.5625	1.5625	4.6875	0	1.5625	4.6875	3.125	0	3.125	0	4.6875	3.125	6.25	3.125	1.5625	1.5625
subject 72	4.6875	1.5625	3.125	0	1.5625	1.5625	3.125	0	1.5625	1.5625	4.6875	3.125	3.125	4.6875	3.125	3.125	1.5625	1.5625	0	1.5625	1.5625	1.5625	4.6875	0	4.6875	0	3.125	4.6875	3.125	4.6875	1.5625	4.6875	3.125	4.6875	6.25	0	1.5625	6.25	0	1.5625	0	3.125	1.5625	1.5625	0	3.125	0	3.125	1.5625
subject 73	0	0	3.125	0	1.5625	1.5625	1.5625	0	0	0	0	1.5625	0	1.5625	0	1.5625	1.5625	1.5625	0	1.5625	3.125	1.5625	0	0	1.5625	1.5625	1.5625	0	1.5625	1.5625	0	1.5625	0	0	0	0	0	0	0	0	1.5625	0	3.125	0	3.125	0	1.5625	1.5625	0
subject 74	3.125	4.6875	1.5625	1.5625	1.5625	4.6875	3.125	1.5625	1.5625	3.125	3.125	3.125	3.125	3.125	3.125	3.125	1.5625	1.5625	3.125	3.125	1.5625	3.125	1.5625	1.5625	3.125	3.125	3.125	3.125	1.5625	3.125	1.5625	3.125	1.5625	4.6875	3.125	3.125	4.6875	3.125	0	0	0	0	3.125	3.125	4.6875	1.5625	3.125	3.125	1.5625
subject 75	1.5625	3.125	3.125	3.125	7.8125	4.6875	3.125	7.8125	4.6875	3.125	3.125	4.6875	1.5625	4.6875	7.8125	3.125	3.125	3.125	1.5625	3.125	1.5625	4.6875	3.125	1.5625	4.6875	3.125	4.6875	3.125	3.125	1.5625	1.5625	3.125	7.8125	4.6875	1.5625	4.6875	3.125	1.5625	4.6875	3.125	3.125	6.25	6.25	4.6875	6.25	1.5625	4.6875	3.125	6.25
subject 76	4.6875	4.6875	6.25	4.6875	7.8125	4.6875	4.6875	6.25	6.25	3.125	6.25	4.6875	4.6875	6.25	4.6875	6.25	6.25	9.375	6.25	4.6875	6.25	0	3.125	3.125	4.6875	6.25	1.5625	3.125	9.375	6.25	4.6875	3.125	6.25	7.8125	3.125	6.25	3.125	4.6875	4.6875	6.25	4.6875	6.25	3.125	3.125	9.375	6.25	3.125	3.125	3.125
subject 77	1.5625	0	0	0	0	0	0	1.5625	0	1.5625	0	0	0	1.5625	1.5625	0	1.5625	1.5625	0	0	0	0	0	0	0	0	0	1.5625	1.5625	1.5625	0	0	0	0	3.125	0	0	0	0	0	3.125	1.5625	0	0	0	0	0	1.5625	0
subject 78	3.125	1.5625	1.5625	4.6875	1.5625	1.5625	3.125	1.5625	3.125	0	1.5625	1.5625	1.5625	0	0	1.5625	3.125	1.5625	1.5625	3.125	4.6875	1.5625	6.25	3.125	4.6875	3.125	3.125	1.5625	1.5625	0	3.125	1.5625	1.5625	1.5625	0	1.5625	1.5625	3.125	3.125	0	1.5625	3.125	0	1.5625	3.125	3.125	1.5625	1.5625	3.125
subject 79	4.6875	4.6875	4.6875	7.8125	7.8125	4.6875	1.5625	3.125	3.125	4.6875	1.5625	1.5625	4.6875	1.5625	3.125	3.125	7.8125	1.5625	4.6875	3.125	3.125	3.125	3.125	4.6875	6.25	3.125	3.125	1.5625	3.125	1.5625	3.125	3.125	3.125	1.5625	3.125	4.6875	1.5625	3.125	3.125	1.5625	4.6875	3.125	3.125	3.125	1.5625	1.5625	3.125	3.125	3.125
subject 80	3.125	0	1.5625	1.5625	3.125	1.5625	0	3.125	1.5625	1.5625	1.5625	4.6875	3.125	0	1.5625	0	1.5625	1.5625	1.5625	1.5625	6.25	3.125	4.6875	3.125	1.5625	3.125	4.6875	1.5625	0	3.125	1.5625	1.5625	4.6875	1.5625	1.5625	6.25	0	4.6875	3.125	4.6875	3.125	1.5625	4.6875	3.125	4.6875	4.6875	3.125	4.6875	4.6875
[truncated: 6 more columns]

## Sheet: C3
Supplementary Dataset 6. Data for Higuchi fractal dimension (HFD) degree of nonlinearity (DEG) (%) in alpha frequency band in EEG channel C3. DEG is the percentage of segments where the null hypothesis of linearity is rejected. Δt is the segment length increment. The first segment (∆t=0) starts and ends at the alpha peak amplitude and consists of an integer number of alpha periods. The second seg…
Δt	0	2	4	6	8	10	12	14	16	18	20	22	24	26	28	30	32	34	36	38	40	42	44	46	48	50	52	54	56	58	60	62	64	66	68	70	72	74	76	78	80	82	84	86	88	90	92	94	96
subject 1	54.8387	54.8387	50	48.3871	48.3871	54.8387	53.2258	56.4516	53.2258	62.9032	58.0645	62.9032	64.5161	66.129	70.9677	75.8065	77.4194	80.6452	82.2581	83.871	85.4839	83.871	85.4839	83.871	83.871	87.0968	85.4839	80.6452	82.2581	83.871	82.2581	72.5806	67.7419	64.5161	59.6774	59.6774	59.6774	62.9032	59.6774	58.0645	54.8387	61.2903	59.6774	56.4516	61.2903	58.0645	58.0645	58.0645	59.6774
subject 2	69.3548	69.3548	66.129	67.7419	62.9032	59.6774	56.4516	61.2903	62.9032	62.9032	62.9032	64.5161	64.5161	64.5161	67.7419	66.129	67.7419	67.7419	66.129	72.5806	72.5806	70.9677	70.9677	72.5806	74.1935	69.3548	64.5161	62.9032	59.6774	64.5161	59.6774	61.2903	58.0645	54.8387	56.4516	58.0645	56.4516	54.8387	56.4516	56.4516	59.6774	61.2903	59.6774	59.6774	62.9032	66.129	64.5161	62.9032	62.9032
subject 3	62.9032	58.0645	64.5161	59.6774	58.0645	61.2903	58.0645	58.0645	56.4516	53.2258	50	59.6774	61.2903	62.9032	66.129	66.129	67.7419	62.9032	61.2903	64.5161	66.129	67.7419	69.3548	69.3548	70.9677	70.9677	75.8065	70.9677	75.8065	77.4194	75.8065	74.1935	74.1935	72.5806	72.5806	72.5806	67.7419	72.5806	69.3548	69.3548	66.129	61.2903	64.5161	61.2903	56.4516	58.0645	54.8387	46.7742	46.7742
subject 4	46.7742	45.1613	45.1613	43.5484	37.0968	40.3226	40.3226	43.5484	46.7742	51.6129	51.6129	54.8387	56.4516	53.2258	59.6774	61.2903	67.7419	74.1935	74.1935	82.2581	83.871	80.6452	80.6452	83.871	85.4839	85.4839	85.4839	87.0968	88.7097	88.7097	80.6452	79.0323	79.0323	77.4194	74.1935	75.8065	74.1935	72.5806	70.9677	69.3548	70.9677	66.129	67.7419	66.129	62.9032	59.6774	61.2903	59.6774	54.8387
subject 5	48.3871	50	53.2258	48.3871	40.3226	45.1613	46.7742	48.3871	56.4516	51.6129	54.8387	62.9032	64.5161	67.7419	72.5806	70.9677	75.8065	82.2581	87.0968	85.4839	82.2581	80.6452	79.0323	79.0323	83.871	82.2581	72.5806	75.8065	70.9677	67.7419	70.9677	69.3548	67.7419	69.3548	62.9032	58.0645	59.6774	58.0645	56.4516	50	48.3871	50	43.5484	43.5484	43.5484	56.4516	51.6129	54.8387	54.8387
subject 6	41.9355	45.1613	41.9355	41.9355	38.7097	43.5484	43.5484	43.5484	45.1613	41.9355	43.5484	46.7742	48.3871	48.3871	54.8387	59.6774	62.9032	66.129	72.5806	74.1935	77.4194	77.4194	79.0323	79.0323	77.4194	75.8065	79.0323	75.8065	74.1935	70.9677	69.3548	72.5806	66.129	62.9032	64.5161	56.4516	46.7742	46.7742	45.1613	43.5484	43.5484	45.1613	46.7742	41.9355	43.5484	37.0968	38.7097	37.0968	38.7097
subject 7	48.3871	50	51.6129	48.3871	43.5484	46.7742	48.3871	51.6129	54.8387	50	56.4516	56.4516	64.5161	72.5806	75.8065	82.2581	85.4839	85.4839	90.3226	90.3226	93.5484	93.5484	93.5484	95.1613	93.5484	96.7742	96.7742	95.1613	93.5484	93.5484	93.5484	93.5484	91.9355	90.3226	87.0968	79.0323	79.0323	79.0323	75.8065	74.1935	75.8065	72.5806	64.5161	70.9677	58.0645	59.6774	56.4516	59.6774	59.6774
subject 8	51.6129	51.6129	54.8387	54.8387	51.6129	51.6129	51.6129	51.6129	50	53.2258	56.4516	56.4516	59.6774	62.9032	70.9677	72.5806	72.5806	72.5806	70.9677	70.9677	74.1935	74.1935	75.8065	82.2581	79.0323	75.8065	79.0323	74.1935	75.8065	69.3548	69.3548	66.129	67.7419	69.3548	62.9032	61.2903	58.0645	58.0645	54.8387	59.6774	50	45.1613	43.5484	43.5484	48.3871	48.3871	46.7742	45.1613	46.7742
subject 9	54.8387	54.8387	58.0645	56.4516	48.3871	53.2258	56.4516	54.8387	53.2258	53.2258	56.4516	56.4516	61.2903	69.3548	69.3548	75.8065	77.4194	77.4194	82.2581	85.4839	87.0968	85.4839	90.3226	88.7097	87.0968	88.7097	85.4839	85.4839	83.871	83.871	80.6452	80.6452	79.0323	70.9677	67.7419	67.7419	66.129	64.5161	61.2903	64.5161	59.6774	58.0645	58.0645	62.9032	58.0645	54.8387	50	53.2258	53.2258
subject 10	40.3226	45.1613	45.1613	45.1613	50	45.1613	50	54.8387	53.2258	56.4516	58.0645	53.2258	59.6774	64.5161	64.5161	64.5161	69.3548	75.8065	74.1935	72.5806	72.5806	74.1935	75.8065	75.8065	77.4194	79.0323	75.8065	79.0323	75.8065	74.1935	74.1935	70.9677	72.5806	67.7419	61.2903	56.4516	48.3871	46.7742	51.6129	46.7742	41.9355	46.7742	43.5484	45.1613	53.2258	46.7742	56.4516	58.0645	54.8387
subject 11	66.129	67.7419	61.2903	62.9032	59.6774	59.6774	61.2903	53.2258	58.0645	61.2903	70.9677	72.5806	79.0323	83.871	87.0968	87.0968	91.9355	88.7097	93.5484	91.9355	93.5484	95.1613	95.1613	95.1613	95.1613	95.1613	95.1613	95.1613	95.1613	93.5484	91.9355	87.0968	83.871	83.871	80.6452	79.0323	72.5806	74.1935	72.5806	72.5806	66.129	62.9032	64.5161	59.6774	62.9032	64.5161	61.2903	62.9032	67.7419
subject 12	48.3871	46.7742	45.1613	50	50	51.6129	48.3871	48.3871	50	51.6129	53.2258	58.0645	61.2903	69.3548	72.5806	74.1935	70.9677	70.9677	74.1935	79.0323	79.0323	79.0323	80.6452	83.871	85.4839	83.871	83.871	79.0323	75.8065	75.8065	75.8065	70.9677	74.1935	66.129	66.129	62.9032	64.5161	67.7419	66.129	64.5161	61.2903	61.2903	56.4516	54.8387	59.6774	56.4516	56.4516	51.6129	56.4516
subject 13	58.0645	62.9032	62.9032	62.9032	56.4516	58.0645	61.2903	59.6774	59.6774	58.0645	64.5161	64.5161	70.9677	70.9677	72.5806	74.1935	75.8065	75.8065	74.1935	72.5806	75.8065	74.1935	70.9677	69.3548	69.3548	72.5806	72.5806	64.5161	62.9032	62.9032	62.9032	61.2903	61.2903	64.5161	64.5161	69.3548	67.7419	67.7419	64.5161	64.5161	62.9032	62.9032	59.6774	58.0645	58.0645	54.8387	50	53.2258	46.7742
subject 14	43.5484	41.9355	43.5484	41.9355	40.3226	40.3226	45.1613	41.9355	45.1613	46.7742	46.7742	48.3871	51.6129	50	54.8387	61.2903	64.5161	67.7419	72.5806	74.1935	75.8065	80.6452	79.0323	80.6452	77.4194	79.0323	74.1935	74.1935	69.3548	64.5161	62.9032	58.0645	56.4516	50	50	40.3226	40.3226	35.4839	32.2581	32.2581	27.4194	32.2581	33.871	32.2581	33.871	37.0968	41.9355	48.3871	41.9355
subject 15	61.2903	45.1613	53.2258	51.6129	59.6774	58.0645	54.8387	54.8387	53.2258	58.0645	53.2258	51.6129	59.6774	56.4516	62.9032	70.9677	74.1935	80.6452	83.871	83.871	87.0968	83.871	85.4839	85.4839	79.0323	80.6452	80.6452	82.2581	85.4839	82.2581	82.2581	82.2581	79.0323	80.6452	83.871	83.871	82.2581	79.0323	79.0323	74.1935	70.9677	70.9677	66.129	59.6774	66.129	62.9032	61.2903	58.0645	56.4516
subject 16	54.8387	53.2258	59.6774	56.4516	59.6774	58.0645	58.0645	53.2258	50	48.3871	54.8387	51.6129	61.2903	59.6774	56.4516	54.8387	56.4516	56.4516	62.9032	69.3548	66.129	70.9677	69.3548	64.5161	66.129	67.7419	64.5161	61.2903	61.2903	59.6774	62.9032	62.9032	69.3548	67.7419	69.3548	64.5161	66.129	66.129	69.3548	64.5161	69.3548	64.5161	61.2903	64.5161	66.129	70.9677	67.7419	58.0645	58.0645
subject 17	58.0645	58.0645	56.4516	66.129	58.0645	54.8387	56.4516	58.0645	54.8387	58.0645	58.0645	61.2903	61.2903	61.2903	62.9032	64.5161	54.8387	62.9032	62.9032	69.3548	64.5161	62.9032	64.5161	64.5161	66.129	64.5161	62.9032	59.6774	59.6774	62.9032	64.5161	61.2903	64.5161	59.6774	64.5161	59.6774	56.4516	56.4516	56.4516	54.8387	59.6774	58.0645	54.8387	58.0645	51.6129	50	46.7742	51.6129	46.7742
subject 18	35.4839	32.2581	33.871	32.2581	40.3226	38.7097	40.3226	46.7742	45.1613	46.7742	48.3871	50	48.3871	50	53.2258	54.8387	56.4516	59.6774	62.9032	64.5161	74.1935	74.1935	72.5806	72.5806	74.1935	70.9677	74.1935	74.1935	75.8065	75.8065	72.5806	70.9677	69.3548	64.5161	64.5161	64.5161	50	51.6129	51.6129	45.1613	45.1613	45.1613	38.7097	48.3871	40.3226	45.1613	45.1613	41.9355	46.7742
subject 19	48.3871	46.7742	50	51.6129	48.3871	46.7742	51.6129	48.3871	48.3871	51.6129	51.6129	51.6129	54.8387	62.9032	67.7419	74.1935	80.6452	83.871	82.2581	83.871	82.2581	80.6452	82.2581	82.2581	80.6452	83.871	80.6452	80.6452	80.6452	79.0323	79.0323	80.6452	82.2581	83.871	80.6452	77.4194	74.1935	75.8065	74.1935	70.9677	69.3548	59.6774	61.2903	54.8387	54.8387	54.8387	50	51.6129	53.2258
subject 20	53.2258	53.2258	53.2258	53.2258	51.6129	58.0645	56.4516	54.8387	56.4516	56.4516	62.9032	61.2903	67.7419	66.129	64.5161	62.9032	69.3548	66.129	67.7419	74.1935	79.0323	80.6452	80.6452	79.0323	75.8065	80.6452	79.0323	80.6452	80.6452	74.1935	69.3548	67.7419	69.3548	66.129	61.2903	61.2903	64.5161	64.5161	67.7419	67.7419	62.9032	58.0645	59.6774	59.6774	61.2903	62.9032	56.4516	62.9032	67.7419
subject 21	66.129	69.3548	67.7419	67.7419	70.9677	67.7419	67.7419	61.2903	66.129	59.6774	61.2903	62.9032	69.3548	80.6452	80.6452	79.0323	77.4194	75.8065	75.8065	74.1935	74.1935	69.3548	77.4194	79.0323	82.2581	80.6452	79.0323	75.8065	72.5806	72.5806	74.1935	74.1935	75.8065	72.5806	72.5806	69.3548	72.5806	69.3548	69.3548	64.5161	62.9032	64.5161	70.9677	69.3548	67.7419	66.129	70.9677	74.1935	79.0323
subject 22	64.5161	59.6774	58.0645	54.8387	53.2258	56.4516	54.8387	56.4516	61.2903	62.9032	61.2903	61.2903	64.5161	61.2903	66.129	69.3548	72.5806	70.9677	72.5806	70.9677	75.8065	77.4194	77.4194	72.5806	74.1935	72.5806	74.1935	69.3548	67.7419	70.9677	72.5806	72.5806	72.5806	72.5806	74.1935	74.1935	74.1935	72.5806	61.2903	66.129	61.2903	62.9032	67.7419	66.129	64.5161	66.129	64.5161	62.9032	61.2903
subject 23	64.5161	61.2903	59.6774	61.2903	67.7419	66.129	66.129	66.129	62.9032	62.9032	59.6774	59.6774	58.0645	62.9032	62.9032	61.2903	62.9032	64.5161	67.7419	70.9677	75.8065	77.4194	80.6452	80.6452	82.2581	85.4839	82.2581	74.1935	79.0323	77.4194	77.4194	75.8065	74.1935	74.1935	74.1935	75.8065	75.8065	72.5806	75.8065	70.9677	75.8065	67.7419	64.5161	59.6774	64.5161	62.9032	67.7419	67.7419	66.129
subject 24	41.9355	41.9355	43.5484	43.5484	43.5484	41.9355	48.3871	50	56.4516	53.2258	61.2903	61.2903	70.9677	69.3548	75.8065	77.4194	79.0323	85.4839	83.871	83.871	85.4839	88.7097	90.3226	88.7097	88.7097	83.871	83.871	83.871	82.2581	82.2581	77.4194	72.5806	72.5806	70.9677	69.3548	59.6774	59.6774	53.2258	54.8387	50	54.8387	48.3871	56.4516	53.2258	51.6129	53.2258	56.4516	56.4516	53.2258
subject 25	50	50	48.3871	48.3871	53.2258	53.2258	54.8387	51.6129	50	50	46.7742	48.3871	54.8387	56.4516	59.6774	64.5161	59.6774	69.3548	74.1935	74.1935	75.8065	77.4194	80.6452	80.6452	80.6452	79.0323	80.6452	75.8065	74.1935	74.1935	67.7419	64.5161	64.5161	61.2903	56.4516	56.4516	51.6129	45.1613	48.3871	51.6129	51.6129	51.6129	46.7742	45.1613	40.3226	40.3226	45.1613	45.1613	41.9355
subject 26	58.0645	54.8387	54.8387	53.2258	51.6129	53.2258	53.2258	54.8387	61.2903	58.0645	58.0645	67.7419	69.3548	74.1935	77.4194	75.8065	75.8065	75.8065	75.8065	77.4194	77.4194	75.8065	75.8065	77.4194	77.4194	74.1935	75.8065	79.0323	77.4194	70.9677	69.3548	69.3548	64.5161	59.6774	64.5161	62.9032	62.9032	59.6774	59.6774	56.4516	59.6774	51.6129	53.2258	54.8387	56.4516	51.6129	51.6129	51.6129	50
subject 27	56.4516	56.4516	54.8387	56.4516	61.2903	59.6774	61.2903	59.6774	58.0645	53.2258	54.8387	53.2258	54.8387	54.8387	53.2258	53.2258	54.8387	56.4516	58.0645	59.6774	64.5161	64.5161	62.9032	64.5161	64.5161	66.129	64.5161	64.5161	59.6774	58.0645	51.6129	53.2258	50	58.0645	51.6129	54.8387	59.6774	66.129	62.9032	58.0645	51.6129	53.2258	50	45.1613	45.1613	45.1613	48.3871	53.2258	51.6129
subject 28	29.0323	30.6452	35.4839	32.2581	32.2581	30.6452	33.871	32.2581	32.2581	37.0968	45.1613	45.1613	43.5484	45.1613	48.3871	50	61.2903	51.6129	56.4516	61.2903	59.6774	61.2903	64.5161	66.129	66.129	69.3548	69.3548	70.9677	66.129	66.129	62.9032	62.9032	56.4516	51.6129	50	45.1613	46.7742	51.6129	46.7742	48.3871	43.5484	48.3871	37.0968	29.0323	33.871	33.871	37.0968	38.7097	35.4839
subject 29	46.7742	41.9355	41.9355	40.3226	38.7097	38.7097	41.9355	43.5484	37.0968	37.0968	37.0968	41.9355	46.7742	51.6129	54.8387	59.6774	54.8387	61.2903	62.9032	64.5161	64.5161	67.7419	67.7419	70.9677	67.7419	69.3548	70.9677	66.129	64.5161	59.6774	59.6774	51.6129	48.3871	45.1613	45.1613	41.9355	48.3871	48.3871	50	50	45.1613	43.5484	40.3226	50	45.1613	45.1613	41.9355	45.1613	43.5484
subject 30	46.7742	46.7742	43.5484	43.5484	43.5484	38.7097	41.9355	43.5484	40.3226	45.1613	46.7742	45.1613	51.6129	50	50	50	53.2258	58.0645	56.4516	64.5161	66.129	67.7419	64.5161	69.3548	69.3548	62.9032	61.2903	62.9032	59.6774	56.4516	58.0645	54.8387	59.6774	58.0645	46.7742	45.1613	43.5484	43.5484	46.7742	45.1613	53.2258	53.2258	51.6129	53.2258	58.0645	61.2903	59.6774	51.6129	54.8387
subject 31	56.4516	48.3871	48.3871	38.7097	41.9355	38.7097	46.7742	43.5484	41.9355	46.7742	48.3871	56.4516	58.0645	61.2903	66.129	70.9677	74.1935	75.8065	79.0323	79.0323	85.4839	85.4839	88.7097	90.3226	88.7097	90.3226	88.7097	88.7097	88.7097	88.7097	87.0968	88.7097	85.4839	79.0323	80.6452	75.8065	79.0323	70.9677	74.1935	69.3548	67.7419	64.5161	59.6774	53.2258	53.2258	50	45.1613	54.8387	53.2258
subject 32	38.7097	38.7097	38.7097	41.9355	41.9355	46.7742	45.1613	53.2258	54.8387	58.0645	58.0645	62.9032	64.5161	62.9032	64.5161	66.129	62.9032	64.5161	70.9677	67.7419	67.7419	74.1935	69.3548	69.3548	67.7419	70.9677	72.5806	70.9677	69.3548	67.7419	62.9032	69.3548	67.7419	62.9032	61.2903	58.0645	59.6774	62.9032	61.2903	59.6774	56.4516	53.2258	50	46.7742	48.3871	50	53.2258	50	53.2258
subject 33	45.1613	41.9355	38.7097	35.4839	38.7097	38.7097	45.1613	48.3871	48.3871	48.3871	46.7742	48.3871	46.7742	50	53.2258	53.2258	51.6129	50	54.8387	53.2258	58.0645	53.2258	56.4516	62.9032	59.6774	54.8387	53.2258	53.2258	50	45.1613	48.3871	48.3871	50	54.8387	48.3871	48.3871	46.7742	50	48.3871	48.3871	48.3871	43.5484	45.1613	45.1613	40.3226	43.5484	45.1613	43.5484	46.7742
subject 34	32.2581	35.4839	30.6452	37.0968	32.2581	41.9355	40.3226	43.5484	46.7742	45.1613	46.7742	48.3871	51.6129	54.8387	64.5161	67.7419	74.1935	75.8065	80.6452	77.4194	75.8065	77.4194	75.8065	70.9677	72.5806	66.129	66.129	67.7419	72.5806	72.5806	74.1935	79.0323	74.1935	74.1935	70.9677	72.5806	69.3548	67.7419	64.5161	61.2903	51.6129	51.6129	53.2258	45.1613	51.6129	50	50	46.7742	48.3871
subject 35	54.8387	56.4516	51.6129	53.2258	50	53.2258	48.3871	56.4516	59.6774	61.2903	62.9032	64.5161	61.2903	64.5161	67.7419	72.5806	75.8065	77.4194	77.4194	77.4194	82.2581	83.871	85.4839	85.4839	82.2581	80.6452	80.6452	83.871	82.2581	82.2581	83.871	77.4194	77.4194	74.1935	66.129	64.5161	62.9032	64.5161	61.2903	58.0645	59.6774	64.5161	64.5161	64.5161	66.129	67.7419	66.129	67.7419	69.3548
subject 36	56.4516	54.8387	51.6129	51.6129	54.8387	54.8387	56.4516	59.6774	54.8387	59.6774	61.2903	64.5161	59.6774	70.9677	67.7419	62.9032	67.7419	69.3548	74.1935	67.7419	72.5806	75.8065	74.1935	69.3548	70.9677	74.1935	67.7419	67.7419	64.5161	66.129	66.129	61.2903	61.2903	54.8387	54.8387	56.4516	56.4516	59.6774	58.0645	58.0645	56.4516	54.8387	51.6129	50	48.3871	51.6129	45.1613	46.7742	45.1613
subject 37	66.129	64.5161	66.129	64.5161	66.129	61.2903	58.0645	51.6129	53.2258	58.0645	59.6774	59.6774	58.0645	58.0645	64.5161	66.129	67.7419	72.5806	75.8065	77.4194	80.6452	80.6452	79.0323	77.4194	79.0323	75.8065	70.9677	69.3548	66.129	67.7419	59.6774	61.2903	56.4516	56.4516	58.0645	58.0645	58.0645	56.4516	48.3871	51.6129	53.2258	48.3871	50	54.8387	58.0645	61.2903	59.6774	58.0645	58.0645
subject 38	50	53.2258	56.4516	54.8387	58.0645	58.0645	50	58.0645	59.6774	66.129	72.5806	69.3548	83.871	85.4839	87.0968	87.0968	88.7097	90.3226	90.3226	91.9355	93.5484	95.1613	93.5484	91.9355	88.7097	90.3226	90.3226	91.9355	90.3226	93.5484	90.3226	87.0968	85.4839	85.4839	87.0968	85.4839	88.7097	85.4839	80.6452	75.8065	75.8065	70.9677	67.7419	69.3548	69.3548	64.5161	70.9677	70.9677	74.1935
subject 39	58.0645	59.6774	56.4516	53.2258	50	43.5484	46.7742	48.3871	54.8387	58.0645	62.9032	67.7419	77.4194	79.0323	80.6452	82.2581	82.2581	88.7097	88.7097	85.4839	82.2581	82.2581	82.2581	80.6452	82.2581	82.2581	85.4839	83.871	82.2581	79.0323	75.8065	69.3548	72.5806	69.3548	66.129	62.9032	62.9032	59.6774	54.8387	53.2258	54.8387	58.0645	56.4516	58.0645	59.6774	56.4516	56.4516	62.9032	61.2903
subject 40	59.6774	59.6774	59.6774	59.6774	61.2903	61.2903	56.4516	59.6774	56.4516	58.0645	54.8387	53.2258	53.2258	61.2903	69.3548	67.7419	70.9677	70.9677	70.9677	74.1935	72.5806	72.5806	69.3548	70.9677	67.7419	66.129	66.129	64.5161	62.9032	64.5161	61.2903	64.5161	59.6774	62.9032	61.2903	61.2903	58.0645	58.0645	58.0645	56.4516	59.6774	61.2903	64.5161	64.5161	64.5161	67.7419	72.5806	72.5806	69.3548
subject 41	40.3226	48.3871	51.6129	53.2258	56.4516	50	51.6129	48.3871	51.6129	58.0645	58.0645	62.9032	61.2903	66.129	67.7419	66.129	69.3548	66.129	69.3548	69.3548	67.7419	69.3548	70.9677	77.4194	72.5806	67.7419	66.129	66.129	62.9032	61.2903	62.9032	61.2903	62.9032	62.9032	62.9032	61.2903	61.2903	59.6774	59.6774	62.9032	61.2903	61.2903	61.2903	56.4516	56.4516	50	45.1613	46.7742	50
subject 42	50	54.8387	58.0645	58.0645	56.4516	59.6774	59.6774	64.5161	61.2903	61.2903	59.6774	61.2903	58.0645	54.8387	53.2258	54.8387	56.4516	54.8387	58.0645	56.4516	62.9032	67.7419	69.3548	72.5806	70.9677	69.3548	67.7419	67.7419	66.129	64.5161	62.9032	61.2903	61.2903	64.5161	66.129	70.9677	67.7419	64.5161	56.4516	56.4516	58.0645	58.0645	51.6129	51.6129	48.3871	45.1613	48.3871	46.7742	50
subject 43	38.7097	38.7097	41.9355	38.7097	38.7097	43.5484	41.9355	50	50	53.2258	56.4516	66.129	69.3548	77.4194	80.6452	85.4839	83.871	82.2581	83.871	83.871	85.4839	85.4839	85.4839	85.4839	87.0968	87.0968	85.4839	82.2581	75.8065	77.4194	74.1935	74.1935	70.9677	69.3548	66.129	64.5161	61.2903	56.4516	54.8387	45.1613	46.7742	46.7742	48.3871	50	53.2258	53.2258	56.4516	58.0645	61.2903
subject 44	61.2903	58.0645	58.0645	67.7419	64.5161	58.0645	58.0645	67.7419	61.2903	58.0645	62.9032	67.7419	70.9677	67.7419	69.3548	74.1935	64.5161	70.9677	66.129	67.7419	61.2903	62.9032	61.2903	62.9032	61.2903	67.7419	69.3548	69.3548	67.7419	62.9032	58.0645	58.0645	59.6774	61.2903	61.2903	58.0645	61.2903	61.2903	58.0645	53.2258	53.2258	56.4516	58.0645	59.6774	54.8387	58.0645	54.8387	53.2258	53.2258
subject 45	56.4516	48.3871	50	46.7742	43.5484	46.7742	45.1613	50	43.5484	48.3871	48.3871	48.3871	58.0645	61.2903	66.129	66.129	67.7419	69.3548	70.9677	69.3548	66.129	67.7419	64.5161	64.5161	64.5161	66.129	64.5161	64.5161	62.9032	61.2903	58.0645	56.4516	56.4516	58.0645	58.0645	61.2903	58.0645	56.4516	58.0645	56.4516	48.3871	48.3871	50	48.3871	50	46.7742	45.1613	48.3871	41.9355
subject 46	40.3226	45.1613	46.7742	48.3871	53.2258	46.7742	45.1613	40.3226	38.7097	37.0968	40.3226	41.9355	50	53.2258	59.6774	62.9032	69.3548	70.9677	74.1935	75.8065	75.8065	77.4194	75.8065	75.8065	77.4194	74.1935	74.1935	75.8065	75.8065	70.9677	70.9677	67.7419	67.7419	59.6774	53.2258	53.2258	54.8387	51.6129	46.7742	48.3871	50	51.6129	48.3871	54.8387	54.8387	51.6129	51.6129	45.1613	43.5484
subject 47	46.7742	50	43.5484	45.1613	45.1613	50	53.2258	53.2258	54.8387	53.2258	56.4516	62.9032	61.2903	66.129	67.7419	67.7419	72.5806	77.4194	77.4194	82.2581	80.6452	82.2581	82.2581	87.0968	88.7097	88.7097	88.7097	85.4839	85.4839	85.4839	83.871	85.4839	80.6452	77.4194	72.5806	75.8065	74.1935	72.5806	64.5161	62.9032	58.0645	46.7742	50	46.7742	48.3871	50	48.3871	46.7742	51.6129
subject 48	43.5484	46.7742	45.1613	46.7742	46.7742	50	50	53.2258	51.6129	46.7742	48.3871	53.2258	54.8387	61.2903	67.7419	72.5806	75.8065	79.0323	80.6452	82.2581	80.6452	83.871	82.2581	87.0968	85.4839	85.4839	87.0968	87.0968	79.0323	77.4194	82.2581	80.6452	77.4194	80.6452	77.4194	79.0323	75.8065	74.1935	70.9677	69.3548	75.8065	72.5806	67.7419	66.129	58.0645	54.8387	54.8387	54.8387	58.0645
subject 49	50	53.2258	54.8387	51.6129	53.2258	54.8387	50	45.1613	45.1613	48.3871	46.7742	46.7742	50	48.3871	48.3871	51.6129	54.8387	61.2903	61.2903	61.2903	62.9032	62.9032	54.8387	54.8387	58.0645	61.2903	62.9032	61.2903	62.9032	62.9032	62.9032	54.8387	54.8387	53.2258	53.2258	56.4516	58.0645	61.2903	61.2903	56.4516	56.4516	56.4516	58.0645	58.0645	58.0645	56.4516	56.4516	54.8387	53.2258
subject 50	51.6129	53.2258	48.3871	46.7742	48.3871	58.0645	56.4516	59.6774	61.2903	59.6774	56.4516	56.4516	58.0645	59.6774	61.2903	53.2258	53.2258	59.6774	61.2903	66.129	66.129	66.129	70.9677	70.9677	67.7419	70.9677	66.129	67.7419	59.6774	62.9032	61.2903	58.0645	56.4516	53.2258	58.0645	56.4516	51.6129	50	51.6129	58.0645	58.0645	54.8387	51.6129	46.7742	46.7742	54.8387	53.2258	50	53.2258
subject 51	48.3871	45.1613	45.1613	46.7742	40.3226	38.7097	33.871	37.0968	35.4839	41.9355	46.7742	46.7742	53.2258	54.8387	56.4516	54.8387	58.0645	56.4516	62.9032	66.129	62.9032	67.7419	67.7419	70.9677	66.129	67.7419	69.3548	67.7419	70.9677	67.7419	70.9677	69.3548	72.5806	66.129	62.9032	58.0645	51.6129	46.7742	37.0968	37.0968	41.9355	40.3226	35.4839	37.0968	41.9355	43.5484	40.3226	48.3871	46.7742
subject 52	41.9355	41.9355	41.9355	41.9355	43.5484	41.9355	45.1613	51.6129	48.3871	51.6129	54.8387	56.4516	54.8387	54.8387	54.8387	62.9032	62.9032	64.5161	69.3548	72.5806	72.5806	70.9677	69.3548	72.5806	77.4194	80.6452	77.4194	70.9677	66.129	67.7419	69.3548	64.5161	66.129	62.9032	56.4516	59.6774	56.4516	53.2258	48.3871	53.2258	51.6129	48.3871	48.3871	43.5484	43.5484	40.3226	41.9355	45.1613	48.3871
subject 53	69.3548	64.5161	59.6774	54.8387	50	56.4516	51.6129	54.8387	51.6129	51.6129	51.6129	54.8387	54.8387	61.2903	59.6774	58.0645	56.4516	56.4516	56.4516	58.0645	58.0645	62.9032	61.2903	64.5161	64.5161	61.2903	61.2903	59.6774	59.6774	56.4516	59.6774	54.8387	54.8387	62.9032	56.4516	56.4516	58.0645	58.0645	56.4516	56.4516	56.4516	54.8387	56.4516	56.4516	58.0645	59.6774	58.0645	56.4516	56.4516
subject 54	59.6774	56.4516	53.2258	50	46.7742	50	51.6129	51.6129	50	51.6129	50	54.8387	54.8387	62.9032	62.9032	64.5161	64.5161	67.7419	70.9677	74.1935	75.8065	79.0323	79.0323	75.8065	75.8065	70.9677	69.3548	67.7419	67.7419	66.129	62.9032	58.0645	56.4516	59.6774	56.4516	59.6774	56.4516	53.2258	53.2258	46.7742	53.2258	43.5484	46.7742	45.1613	50	53.2258	53.2258	51.6129	54.8387
subject 55	43.5484	40.3226	40.3226	38.7097	35.4839	37.0968	35.4839	33.871	35.4839	32.2581	41.9355	43.5484	54.8387	58.0645	66.129	70.9677	74.1935	77.4194	77.4194	79.0323	82.2581	75.8065	85.4839	74.1935	79.0323	79.0323	77.4194	80.6452	82.2581	80.6452	80.6452	75.8065	67.7419	69.3548	62.9032	64.5161	58.0645	56.4516	59.6774	59.6774	62.9032	58.0645	53.2258	41.9355	45.1613	38.7097	37.0968	50	40.3226
subject 56	70.9677	70.9677	61.2903	58.0645	56.4516	54.8387	51.6129	59.6774	58.0645	58.0645	56.4516	54.8387	56.4516	58.0645	58.0645	59.6774	66.129	69.3548	70.9677	74.1935	75.8065	77.4194	75.8065	77.4194	80.6452	80.6452	77.4194	80.6452	79.0323	79.0323	79.0323	79.0323	75.8065	79.0323	72.5806	70.9677	74.1935	69.3548	62.9032	66.129	66.129	67.7419	62.9032	62.9032	59.6774	53.2258	61.2903	62.9032	66.129
subject 57	45.1613	46.7742	43.5484	41.9355	41.9355	37.0968	38.7097	43.5484	41.9355	43.5484	54.8387	58.0645	62.9032	69.3548	77.4194	75.8065	83.871	85.4839	87.0968	87.0968	88.7097	90.3226	91.9355	93.5484	95.1613	93.5484	91.9355	90.3226	90.3226	90.3226	90.3226	90.3226	90.3226	91.9355	93.5484	90.3226	87.0968	79.0323	75.8065	69.3548	62.9032	62.9032	59.6774	56.4516	51.6129	51.6129	41.9355	40.3226	38.7097
subject 58	48.3871	50	46.7742	37.0968	38.7097	38.7097	45.1613	45.1613	46.7742	54.8387	54.8387	51.6129	58.0645	66.129	67.7419	72.5806	75.8065	79.0323	79.0323	80.6452	80.6452	77.4194	79.0323	79.0323	75.8065	79.0323	79.0323	80.6452	79.0323	75.8065	79.0323	82.2581	82.2581	75.8065	77.4194	69.3548	66.129	62.9032	59.6774	56.4516	48.3871	48.3871	46.7742	45.1613	45.1613	43.5484	46.7742	45.1613	50
subject 59	48.3871	43.5484	45.1613	46.7742	43.5484	45.1613	53.2258	51.6129	50	48.3871	50	48.3871	53.2258	51.6129	58.0645	59.6774	64.5161	70.9677	72.5806	70.9677	74.1935	79.0323	77.4194	82.2581	75.8065	79.0323	74.1935	79.0323	80.6452	79.0323	77.4194	75.8065	74.1935	67.7419	61.2903	56.4516	61.2903	48.3871	50	50	50	51.6129	53.2258	56.4516	58.0645	58.0645	59.6774	56.4516	58.0645
subject 60	51.6129	53.2258	56.4516	58.0645	58.0645	64.5161	56.4516	58.0645	61.2903	58.0645	59.6774	58.0645	58.0645	61.2903	67.7419	69.3548	72.5806	75.8065	80.6452	82.2581	82.2581	82.2581	80.6452	82.2581	83.871	82.2581	82.2581	82.2581	82.2581	80.6452	79.0323	80.6452	75.8065	70.9677	67.7419	67.7419	66.129	64.5161	64.5161	66.129	66.129	74.1935	72.5806	74.1935	72.5806	72.5806	72.5806	67.7419	64.5161
subject 61	45.1613	43.5484	40.3226	48.3871	54.8387	56.4516	59.6774	56.4516	58.0645	62.9032	62.9032	62.9032	67.7419	66.129	62.9032	61.2903	62.9032	64.5161	67.7419	64.5161	64.5161	62.9032	66.129	64.5161	59.6774	62.9032	62.9032	64.5161	67.7419	66.129	66.129	67.7419	67.7419	64.5161	64.5161	59.6774	56.4516	54.8387	51.6129	48.3871	50	46.7742	48.3871	50	54.8387	53.2258	54.8387	58.0645	53.2258
subject 62	45.1613	48.3871	48.3871	48.3871	50	45.1613	50	50	54.8387	59.6774	66.129	66.129	67.7419	70.9677	74.1935	77.4194	80.6452	75.8065	82.2581	79.0323	82.2581	80.6452	83.871	80.6452	80.6452	79.0323	79.0323	77.4194	79.0323	74.1935	70.9677	69.3548	62.9032	58.0645	62.9032	61.2903	61.2903	56.4516	59.6774	58.0645	56.4516	54.8387	58.0645	56.4516	58.0645	58.0645	59.6774	62.9032	58.0645
subject 63	45.1613	43.5484	37.0968	37.0968	40.3226	38.7097	32.2581	40.3226	43.5484	43.5484	48.3871	46.7742	50	59.6774	64.5161	67.7419	67.7419	69.3548	72.5806	69.3548	82.2581	82.2581	82.2581	77.4194	77.4194	75.8065	79.0323	75.8065	77.4194	74.1935	67.7419	59.6774	61.2903	66.129	64.5161	62.9032	64.5161	58.0645	54.8387	48.3871	48.3871	45.1613	41.9355	40.3226	38.7097	40.3226	46.7742	38.7097	41.9355
subject 64	50	43.5484	45.1613	46.7742	43.5484	45.1613	43.5484	43.5484	50	53.2258	53.2258	59.6774	67.7419	69.3548	69.3548	72.5806	72.5806	80.6452	79.0323	85.4839	88.7097	88.7097	88.7097	88.7097	88.7097	90.3226	88.7097	83.871	83.871	83.871	79.0323	80.6452	74.1935	69.3548	67.7419	66.129	67.7419	61.2903	54.8387	50	41.9355	45.1613	45.1613	48.3871	48.3871	54.8387	56.4516	53.2258	54.8387
subject 65	58.0645	61.2903	62.9032	61.2903	61.2903	61.2903	62.9032	59.6774	56.4516	54.8387	53.2258	61.2903	62.9032	64.5161	70.9677	69.3548	75.8065	82.2581	80.6452	83.871	85.4839	83.871	87.0968	87.0968	87.0968	87.0968	85.4839	85.4839	87.0968	88.7097	87.0968	85.4839	83.871	80.6452	82.2581	79.0323	82.2581	77.4194	75.8065	72.5806	59.6774	58.0645	50	53.2258	45.1613	43.5484	45.1613	45.1613	43.5484
subject 66	46.7742	43.5484	45.1613	45.1613	43.5484	43.5484	40.3226	37.0968	43.5484	51.6129	51.6129	56.4516	56.4516	58.0645	61.2903	67.7419	70.9677	79.0323	82.2581	82.2581	88.7097	87.0968	90.3226	91.9355	91.9355	88.7097	85.4839	88.7097	79.0323	80.6452	74.1935	69.3548	72.5806	66.129	59.6774	53.2258	53.2258	51.6129	53.2258	58.0645	56.4516	48.3871	43.5484	46.7742	50	46.7742	50	48.3871	41.9355
subject 67	58.0645	58.0645	59.6774	59.6774	56.4516	53.2258	45.1613	51.6129	56.4516	62.9032	69.3548	64.5161	66.129	67.7419	72.5806	72.5806	75.8065	77.4194	80.6452	80.6452	77.4194	82.2581	82.2581	77.4194	80.6452	80.6452	82.2581	82.2581	80.6452	79.0323	79.0323	75.8065	75.8065	74.1935	72.5806	67.7419	62.9032	59.6774	59.6774	58.0645	59.6774	64.5161	66.129	64.5161	66.129	62.9032	67.7419	61.2903	62.9032
subject 68	59.6774	61.2903	58.0645	58.0645	54.8387	61.2903	59.6774	58.0645	56.4516	61.2903	62.9032	62.9032	66.129	72.5806	70.9677	69.3548	74.1935	67.7419	66.129	66.129	69.3548	69.3548	67.7419	67.7419	66.129	66.129	66.129	66.129	67.7419	74.1935	74.1935	69.3548	69.3548	70.9677	66.129	61.2903	62.9032	62.9032	62.9032	64.5161	59.6774	59.6774	58.0645	54.8387	46.7742	46.7742	46.7742	45.1613	48.3871
subject 69	58.0645	58.0645	56.4516	54.8387	50	51.6129	58.0645	61.2903	61.2903	61.2903	61.2903	62.9032	58.0645	54.8387	58.0645	54.8387	59.6774	64.5161	69.3548	72.5806	74.1935	75.8065	69.3548	69.3548	66.129	61.2903	64.5161	64.5161	56.4516	59.6774	59.6774	61.2903	61.2903	56.4516	56.4516	51.6129	51.6129	53.2258	46.7742	50	50	51.6129	51.6129	50	51.6129	50	54.8387	53.2258	61.2903
subject 70	56.4516	54.8387	58.0645	64.5161	62.9032	62.9032	64.5161	66.129	64.5161	62.9032	75.8065	75.8065	72.5806	74.1935	72.5806	72.5806	69.3548	66.129	69.3548	70.9677	72.5806	75.8065	75.8065	74.1935	77.4194	80.6452	80.6452	82.2581	82.2581	83.871	77.4194	79.0323	74.1935	72.5806	74.1935	72.5806	66.129	67.7419	59.6774	64.5161	62.9032	62.9032	64.5161	61.2903	61.2903	66.129	62.9032	61.2903	62.9032
subject 71	54.8387	56.4516	56.4516	54.8387	58.0645	48.3871	51.6129	48.3871	46.7742	50	51.6129	53.2258	59.6774	66.129	66.129	67.7419	67.7419	67.7419	66.129	69.3548	69.3548	67.7419	70.9677	70.9677	66.129	69.3548	69.3548	66.129	69.3548	66.129	66.129	69.3548	69.3548	69.3548	66.129	62.9032	58.0645	59.6774	62.9032	58.0645	59.6774	59.6774	58.0645	59.6774	58.0645	56.4516	56.4516	54.8387	59.6774
subject 72	62.9032	61.2903	58.0645	62.9032	64.5161	67.7419	70.9677	66.129	69.3548	70.9677	67.7419	67.7419	66.129	66.129	61.2903	58.0645	59.6774	64.5161	61.2903	70.9677	67.7419	66.129	67.7419	66.129	66.129	64.5161	66.129	70.9677	74.1935	72.5806	66.129	69.3548	64.5161	64.5161	69.3548	70.9677	66.129	64.5161	64.5161	64.5161	69.3548	69.3548	67.7419	64.5161	62.9032	61.2903	69.3548	69.3548	70.9677
subject 73	33.871	30.6452	25.8065	27.4194	27.4194	27.4194	22.5806	25.8065	27.4194	32.2581	41.9355	38.7097	45.1613	54.8387	54.8387	59.6774	59.6774	61.2903	66.129	69.3548	67.7419	64.5161	62.9032	64.5161	59.6774	64.5161	66.129	64.5161	61.2903	56.4516	56.4516	56.4516	54.8387	54.8387	50	41.9355	38.7097	43.5484	50	40.3226	38.7097	33.871	32.2581	35.4839	37.0968	33.871	38.7097	40.3226	35.4839
subject 74	25.8065	32.2581	27.4194	25.8065	20.9677	27.4194	33.871	30.6452	43.5484	38.7097	35.4839	35.4839	29.0323	30.6452	30.6452	38.7097	38.7097	40.3226	35.4839	33.871	37.0968	38.7097	38.7097	41.9355	41.9355	46.7742	50	51.6129	51.6129	50	53.2258	53.2258	48.3871	48.3871	53.2258	50	50	46.7742	46.7742	50	43.5484	40.3226	33.871	30.6452	25.8065	27.4194	29.0323	27.4194	38.7097
subject 75	46.7742	46.7742	45.1613	45.1613	48.3871	40.3226	40.3226	40.3226	40.3226	40.3226	43.5484	41.9355	41.9355	53.2258	62.9032	64.5161	67.7419	72.5806	77.4194	77.4194	77.4194	80.6452	82.2581	87.0968	83.871	87.0968	82.2581	79.0323	75.8065	75.8065	75.8065	79.0323	77.4194	75.8065	80.6452	79.0323	80.6452	80.6452	75.8065	75.8065	75.8065	69.3548	61.2903	53.2258	51.6129	45.1613	48.3871	46.7742	43.5484
subject 76	37.0968	35.4839	33.871	37.0968	33.871	37.0968	40.3226	38.7097	38.7097	45.1613	48.3871	56.4516	54.8387	64.5161	66.129	69.3548	75.8065	75.8065	77.4194	77.4194	82.2581	85.4839	80.6452	82.2581	79.0323	82.2581	75.8065	79.0323	79.0323	77.4194	79.0323	72.5806	70.9677	67.7419	69.3548	61.2903	59.6774	58.0645	53.2258	56.4516	56.4516	50	51.6129	53.2258	54.8387	54.8387	54.8387	59.6774	58.0645
subject 77	59.6774	56.4516	51.6129	51.6129	51.6129	43.5484	51.6129	50	54.8387	51.6129	58.0645	59.6774	69.3548	61.2903	66.129	69.3548	74.1935	72.5806	74.1935	72.5806	70.9677	77.4194	79.0323	74.1935	75.8065	75.8065	75.8065	77.4194	72.5806	72.5806	72.5806	70.9677	74.1935	69.3548	64.5161	62.9032	61.2903	62.9032	59.6774	54.8387	58.0645	58.0645	59.6774	64.5161	64.5161	62.9032	59.6774	53.2258	50
subject 78	43.5484	43.5484	41.9355	43.5484	46.7742	45.1613	48.3871	41.9355	43.5484	51.6129	53.2258	56.4516	58.0645	64.5161	62.9032	64.5161	67.7419	69.3548	69.3548	80.6452	80.6452	82.2581	85.4839	85.4839	83.871	79.0323	79.0323	75.8065	74.1935	74.1935	72.5806	70.9677	66.129	66.129	66.129	64.5161	64.5161	61.2903	61.2903	56.4516	50	46.7742	40.3226	46.7742	43.5484	43.5484	38.7097	43.5484	41.9355
subject 79	54.8387	54.8387	51.6129	46.7742	45.1613	43.5484	41.9355	46.7742	45.1613	43.5484	48.3871	51.6129	51.6129	53.2258	59.6774	64.5161	64.5161	66.129	64.5161	62.9032	61.2903	67.7419	62.9032	66.129	69.3548	67.7419	70.9677	72.5806	74.1935	72.5806	72.5806	70.9677	64.5161	59.6774	56.4516	54.8387	51.6129	46.7742	48.3871	46.7742	45.1613	50	53.2258	53.2258	54.8387	59.6774	56.4516	50	53.2258
subject 80	50	58.0645	53.2258	46.7742	54.8387	50	53.2258	50	54.8387	59.6774	54.8387	54.8387	50	58.0645	61.2903	74.1935	70.9677	77.4194	77.4194	83.871	82.2581	80.6452	79.0323	77.4194	75.8065	75.8065	77.4194	80.6452	75.8065	72.5806	74.1935	74.1935	70.9677	75.8065	77.4194	72.5806	70.9677	66.129	64.5161	67.7419	62.9032	58.0645	59.6774	61.2903	62.9032	59.6774	58.0645	56.4516	61.2903
[truncated: 6 more columns]

## Sheet: T7
Supplementary Dataset 7. Data for Higuchi fractal dimension (HFD) degree of nonlinearity (DEG) (%) in alpha frequency band in EEG channel T7. DEG is the percentage of segments where the null hypothesis of linearity is rejected. Δt is the segment length increment. The first segment (∆t=0) starts and ends at the alpha peak amplitude and consists of an integer number of alpha periods. The second seg…
Δt	0	2	4	6	8	10	12	14	16	18	20	22	24	26	28	30	32	34	36	38	40	42	44	46	48	50	52	54	56	58	60	62	64	66	68	70	72	74	76	78	80	82	84	86	88	90	92	94	96
subject 1	54.8387	53.2258	56.4516	50	48.3871	48.3871	53.2258	53.2258	53.2258	48.3871	51.6129	51.6129	54.8387	59.6774	61.2903	64.5161	66.129	70.9677	69.3548	77.4194	83.871	87.0968	87.0968	87.0968	85.4839	85.4839	82.2581	80.6452	82.2581	74.1935	69.3548	70.9677	67.7419	64.5161	54.8387	59.6774	56.4516	56.4516	54.8387	59.6774	59.6774	53.2258	53.2258	53.2258	54.8387	56.4516	54.8387	54.8387	56.4516
subject 2	37.0968	37.0968	30.6452	35.4839	35.4839	35.4839	37.0968	29.0323	32.2581	33.871	37.0968	37.0968	40.3226	45.1613	41.9355	41.9355	41.9355	46.7742	41.9355	41.9355	40.3226	37.0968	45.1613	38.7097	43.5484	43.5484	33.871	35.4839	35.4839	37.0968	38.7097	33.871	32.2581	32.2581	30.6452	25.8065	20.9677	24.1935	25.8065	25.8065	30.6452	35.4839	37.0968	35.4839	40.3226	30.6452	38.7097	33.871	35.4839
subject 3	61.2903	62.9032	62.9032	67.7419	67.7419	69.3548	69.3548	61.2903	64.5161	64.5161	61.2903	69.3548	66.129	69.3548	75.8065	83.871	82.2581	80.6452	82.2581	85.4839	82.2581	82.2581	79.0323	79.0323	79.0323	80.6452	77.4194	77.4194	83.871	80.6452	82.2581	80.6452	79.0323	77.4194	74.1935	74.1935	75.8065	69.3548	70.9677	74.1935	70.9677	66.129	67.7419	62.9032	66.129	53.2258	54.8387	56.4516	51.6129
subject 4	50	51.6129	48.3871	46.7742	46.7742	46.7742	43.5484	43.5484	40.3226	40.3226	43.5484	46.7742	46.7742	54.8387	50	45.1613	48.3871	51.6129	46.7742	50	53.2258	58.0645	62.9032	66.129	64.5161	70.9677	72.5806	62.9032	61.2903	64.5161	66.129	61.2903	58.0645	64.5161	58.0645	62.9032	61.2903	61.2903	61.2903	58.0645	53.2258	50	45.1613	43.5484	40.3226	38.7097	38.7097	35.4839	37.0968
subject 5	61.2903	61.2903	59.6774	62.9032	61.2903	59.6774	59.6774	51.6129	53.2258	54.8387	50	56.4516	58.0645	66.129	64.5161	67.7419	70.9677	74.1935	79.0323	77.4194	79.0323	80.6452	79.0323	80.6452	79.0323	79.0323	79.0323	77.4194	72.5806	72.5806	69.3548	62.9032	62.9032	62.9032	64.5161	66.129	69.3548	59.6774	66.129	58.0645	54.8387	54.8387	51.6129	53.2258	51.6129	53.2258	59.6774	58.0645	59.6774
subject 6	46.7742	43.5484	40.3226	41.9355	41.9355	35.4839	40.3226	38.7097	38.7097	37.0968	41.9355	43.5484	46.7742	48.3871	45.1613	51.6129	50	53.2258	54.8387	58.0645	53.2258	53.2258	56.4516	59.6774	58.0645	61.2903	51.6129	51.6129	46.7742	48.3871	43.5484	46.7742	40.3226	35.4839	40.3226	38.7097	40.3226	40.3226	38.7097	37.0968	41.9355	41.9355	45.1613	45.1613	41.9355	38.7097	35.4839	35.4839	43.5484
subject 7	66.129	62.9032	64.5161	59.6774	59.6774	59.6774	59.6774	62.9032	64.5161	72.5806	62.9032	69.3548	67.7419	74.1935	74.1935	79.0323	77.4194	75.8065	75.8065	74.1935	72.5806	72.5806	70.9677	75.8065	75.8065	77.4194	79.0323	79.0323	79.0323	79.0323	79.0323	82.2581	80.6452	79.0323	75.8065	75.8065	77.4194	70.9677	70.9677	70.9677	69.3548	66.129	64.5161	66.129	67.7419	64.5161	64.5161	70.9677	67.7419
subject 8	45.1613	45.1613	48.3871	50	51.6129	56.4516	51.6129	54.8387	48.3871	50	50	51.6129	64.5161	66.129	66.129	62.9032	67.7419	69.3548	77.4194	77.4194	77.4194	80.6452	82.2581	80.6452	83.871	80.6452	82.2581	79.0323	79.0323	74.1935	74.1935	62.9032	62.9032	61.2903	56.4516	53.2258	51.6129	46.7742	50	50	46.7742	48.3871	45.1613	46.7742	54.8387	56.4516	56.4516	56.4516	53.2258
subject 9	58.0645	53.2258	50	51.6129	51.6129	53.2258	58.0645	54.8387	56.4516	59.6774	61.2903	56.4516	54.8387	59.6774	62.9032	69.3548	72.5806	72.5806	75.8065	79.0323	75.8065	75.8065	75.8065	74.1935	75.8065	79.0323	77.4194	74.1935	70.9677	70.9677	72.5806	66.129	66.129	67.7419	58.0645	61.2903	59.6774	54.8387	51.6129	50	50	51.6129	46.7742	50	54.8387	48.3871	50	56.4516	54.8387
subject 10	56.4516	54.8387	56.4516	50	51.6129	53.2258	51.6129	50	58.0645	56.4516	59.6774	66.129	72.5806	72.5806	72.5806	67.7419	69.3548	70.9677	72.5806	74.1935	74.1935	75.8065	74.1935	74.1935	67.7419	69.3548	64.5161	61.2903	58.0645	59.6774	59.6774	59.6774	54.8387	56.4516	59.6774	59.6774	61.2903	66.129	66.129	67.7419	61.2903	64.5161	64.5161	64.5161	67.7419	64.5161	64.5161	64.5161	64.5161
subject 11	61.2903	61.2903	56.4516	58.0645	64.5161	66.129	66.129	66.129	67.7419	66.129	69.3548	67.7419	70.9677	74.1935	77.4194	77.4194	82.2581	79.0323	82.2581	80.6452	82.2581	83.871	83.871	82.2581	80.6452	83.871	83.871	82.2581	88.7097	85.4839	83.871	82.2581	79.0323	79.0323	77.4194	75.8065	77.4194	75.8065	70.9677	69.3548	66.129	61.2903	66.129	58.0645	56.4516	61.2903	59.6774	62.9032	61.2903
subject 12	50	51.6129	51.6129	53.2258	58.0645	53.2258	58.0645	62.9032	61.2903	61.2903	59.6774	61.2903	61.2903	66.129	67.7419	64.5161	69.3548	70.9677	77.4194	74.1935	69.3548	72.5806	70.9677	75.8065	72.5806	67.7419	69.3548	70.9677	67.7419	67.7419	70.9677	67.7419	59.6774	62.9032	62.9032	62.9032	62.9032	67.7419	62.9032	64.5161	62.9032	58.0645	59.6774	56.4516	56.4516	51.6129	53.2258	54.8387	56.4516
subject 13	37.0968	37.0968	30.6452	24.1935	24.1935	29.0323	25.8065	30.6452	33.871	38.7097	37.0968	37.0968	41.9355	43.5484	38.7097	38.7097	38.7097	35.4839	37.0968	35.4839	33.871	38.7097	35.4839	35.4839	45.1613	48.3871	48.3871	50	48.3871	43.5484	38.7097	43.5484	40.3226	35.4839	37.0968	35.4839	33.871	35.4839	35.4839	30.6452	32.2581	25.8065	32.2581	30.6452	27.4194	30.6452	27.4194	27.4194	32.2581
subject 14	46.7742	41.9355	41.9355	38.7097	41.9355	43.5484	43.5484	45.1613	46.7742	46.7742	43.5484	51.6129	51.6129	59.6774	62.9032	69.3548	69.3548	77.4194	80.6452	75.8065	75.8065	77.4194	72.5806	75.8065	72.5806	70.9677	70.9677	72.5806	69.3548	69.3548	67.7419	66.129	66.129	61.2903	56.4516	54.8387	59.6774	58.0645	61.2903	56.4516	59.6774	54.8387	50	45.1613	45.1613	46.7742	43.5484	41.9355	45.1613
subject 15	46.7742	46.7742	48.3871	45.1613	48.3871	45.1613	43.5484	43.5484	43.5484	41.9355	40.3226	45.1613	41.9355	50	56.4516	61.2903	66.129	69.3548	66.129	66.129	69.3548	70.9677	70.9677	69.3548	69.3548	67.7419	66.129	66.129	69.3548	70.9677	67.7419	67.7419	64.5161	56.4516	48.3871	51.6129	50	53.2258	56.4516	56.4516	56.4516	54.8387	56.4516	50	53.2258	51.6129	45.1613	46.7742	45.1613
subject 16	62.9032	64.5161	62.9032	61.2903	62.9032	58.0645	58.0645	59.6774	62.9032	67.7419	70.9677	70.9677	69.3548	62.9032	67.7419	62.9032	62.9032	67.7419	66.129	69.3548	70.9677	72.5806	72.5806	72.5806	77.4194	77.4194	74.1935	75.8065	75.8065	77.4194	79.0323	70.9677	72.5806	69.3548	67.7419	66.129	61.2903	61.2903	66.129	67.7419	70.9677	75.8065	66.129	66.129	59.6774	62.9032	67.7419	66.129	64.5161
subject 17	43.5484	37.0968	40.3226	41.9355	48.3871	53.2258	43.5484	46.7742	48.3871	53.2258	59.6774	59.6774	58.0645	64.5161	61.2903	58.0645	58.0645	64.5161	67.7419	67.7419	69.3548	70.9677	70.9677	72.5806	72.5806	67.7419	67.7419	66.129	64.5161	61.2903	58.0645	61.2903	58.0645	59.6774	61.2903	61.2903	59.6774	56.4516	61.2903	61.2903	53.2258	53.2258	51.6129	56.4516	61.2903	58.0645	64.5161	66.129	61.2903
subject 18	37.0968	38.7097	32.2581	33.871	33.871	35.4839	35.4839	37.0968	37.0968	38.7097	40.3226	46.7742	54.8387	50	59.6774	53.2258	59.6774	59.6774	59.6774	56.4516	58.0645	54.8387	61.2903	58.0645	61.2903	61.2903	59.6774	59.6774	56.4516	48.3871	48.3871	40.3226	40.3226	35.4839	43.5484	43.5484	41.9355	40.3226	40.3226	33.871	32.2581	32.2581	33.871	32.2581	32.2581	27.4194	32.2581	35.4839	32.2581
subject 19	61.2903	61.2903	61.2903	56.4516	66.129	66.129	62.9032	59.6774	54.8387	58.0645	54.8387	62.9032	69.3548	67.7419	69.3548	72.5806	75.8065	79.0323	79.0323	85.4839	83.871	83.871	87.0968	88.7097	88.7097	85.4839	80.6452	82.2581	82.2581	79.0323	79.0323	77.4194	75.8065	72.5806	72.5806	72.5806	72.5806	67.7419	67.7419	62.9032	54.8387	56.4516	48.3871	46.7742	51.6129	54.8387	54.8387	53.2258	56.4516
subject 20	62.9032	67.7419	62.9032	64.5161	56.4516	54.8387	51.6129	56.4516	54.8387	59.6774	62.9032	62.9032	59.6774	61.2903	61.2903	62.9032	64.5161	69.3548	72.5806	70.9677	72.5806	72.5806	69.3548	72.5806	70.9677	70.9677	69.3548	67.7419	66.129	62.9032	67.7419	70.9677	67.7419	61.2903	64.5161	66.129	62.9032	66.129	69.3548	58.0645	62.9032	66.129	62.9032	58.0645	58.0645	54.8387	53.2258	50	45.1613
subject 21	45.1613	48.3871	43.5484	50	51.6129	50	51.6129	46.7742	51.6129	46.7742	46.7742	50	51.6129	51.6129	53.2258	62.9032	59.6774	59.6774	64.5161	67.7419	62.9032	66.129	66.129	67.7419	56.4516	51.6129	54.8387	56.4516	58.0645	64.5161	64.5161	64.5161	58.0645	62.9032	58.0645	48.3871	45.1613	45.1613	45.1613	50	46.7742	45.1613	43.5484	40.3226	40.3226	43.5484	48.3871	46.7742	48.3871
subject 22	43.5484	38.7097	40.3226	33.871	35.4839	37.0968	33.871	33.871	40.3226	37.0968	43.5484	45.1613	45.1613	50	41.9355	43.5484	45.1613	43.5484	41.9355	45.1613	43.5484	45.1613	50	53.2258	53.2258	53.2258	46.7742	45.1613	41.9355	37.0968	41.9355	43.5484	50	48.3871	51.6129	48.3871	46.7742	46.7742	38.7097	38.7097	38.7097	41.9355	37.0968	37.0968	45.1613	43.5484	43.5484	41.9355	43.5484
subject 23	32.2581	32.2581	35.4839	35.4839	38.7097	40.3226	38.7097	38.7097	33.871	35.4839	33.871	41.9355	43.5484	43.5484	53.2258	58.0645	58.0645	56.4516	58.0645	59.6774	62.9032	66.129	72.5806	72.5806	67.7419	64.5161	58.0645	54.8387	53.2258	50	48.3871	41.9355	38.7097	37.0968	40.3226	41.9355	41.9355	37.0968	38.7097	43.5484	38.7097	37.0968	38.7097	38.7097	41.9355	41.9355	38.7097	45.1613	45.1613
subject 24	64.5161	62.9032	59.6774	66.129	66.129	64.5161	66.129	64.5161	64.5161	66.129	64.5161	66.129	64.5161	69.3548	74.1935	77.4194	80.6452	80.6452	77.4194	77.4194	77.4194	80.6452	80.6452	80.6452	80.6452	80.6452	77.4194	75.8065	74.1935	72.5806	72.5806	72.5806	64.5161	61.2903	62.9032	64.5161	67.7419	61.2903	66.129	64.5161	62.9032	67.7419	69.3548	67.7419	67.7419	59.6774	62.9032	58.0645	59.6774
subject 25	50	50	53.2258	54.8387	53.2258	51.6129	51.6129	50	51.6129	58.0645	51.6129	54.8387	58.0645	59.6774	66.129	70.9677	69.3548	75.8065	74.1935	72.5806	70.9677	74.1935	72.5806	72.5806	75.8065	77.4194	72.5806	75.8065	75.8065	72.5806	70.9677	62.9032	64.5161	66.129	67.7419	72.5806	67.7419	64.5161	69.3548	66.129	67.7419	69.3548	64.5161	66.129	58.0645	59.6774	58.0645	64.5161	56.4516
subject 26	50	53.2258	51.6129	50	50	56.4516	58.0645	59.6774	56.4516	58.0645	58.0645	58.0645	59.6774	59.6774	62.9032	66.129	66.129	67.7419	64.5161	66.129	69.3548	66.129	67.7419	67.7419	69.3548	69.3548	74.1935	72.5806	70.9677	70.9677	70.9677	70.9677	72.5806	70.9677	70.9677	69.3548	70.9677	72.5806	75.8065	74.1935	69.3548	67.7419	64.5161	64.5161	64.5161	62.9032	58.0645	59.6774	62.9032
subject 27	35.4839	30.6452	30.6452	37.0968	27.4194	27.4194	29.0323	40.3226	35.4839	41.9355	45.1613	48.3871	50	56.4516	48.3871	45.1613	48.3871	51.6129	56.4516	53.2258	54.8387	54.8387	56.4516	61.2903	62.9032	59.6774	58.0645	56.4516	54.8387	48.3871	50	51.6129	46.7742	51.6129	43.5484	40.3226	43.5484	35.4839	37.0968	32.2581	30.6452	32.2581	43.5484	45.1613	48.3871	43.5484	43.5484	51.6129	53.2258
subject 28	22.5806	19.3548	24.1935	24.1935	20.9677	24.1935	25.8065	25.8065	27.4194	19.3548	22.5806	22.5806	25.8065	27.4194	37.0968	38.7097	33.871	40.3226	40.3226	38.7097	38.7097	33.871	37.0968	32.2581	40.3226	29.0323	30.6452	30.6452	33.871	37.0968	32.2581	29.0323	35.4839	33.871	27.4194	32.2581	25.8065	35.4839	33.871	32.2581	33.871	29.0323	29.0323	27.4194	35.4839	30.6452	33.871	32.2581	24.1935
subject 29	17.7419	16.129	16.129	17.7419	16.129	12.9032	11.2903	6.45161	12.9032	14.5161	14.5161	17.7419	17.7419	22.5806	20.9677	20.9677	19.3548	20.9677	29.0323	25.8065	25.8065	22.5806	25.8065	19.3548	24.1935	24.1935	27.4194	32.2581	24.1935	19.3548	19.3548	17.7419	14.5161	16.129	14.5161	9.67742	11.2903	14.5161	17.7419	14.5161	14.5161	14.5161	12.9032	12.9032	11.2903	12.9032	9.67742	16.129	11.2903
subject 30	50	45.1613	45.1613	41.9355	43.5484	51.6129	50	45.1613	46.7742	45.1613	50	53.2258	50	51.6129	46.7742	50	48.3871	45.1613	50	51.6129	50	58.0645	58.0645	53.2258	58.0645	59.6774	54.8387	58.0645	50	43.5484	38.7097	48.3871	45.1613	41.9355	38.7097	38.7097	41.9355	40.3226	40.3226	40.3226	43.5484	45.1613	35.4839	32.2581	33.871	37.0968	45.1613	41.9355	41.9355
subject 31	40.3226	38.7097	40.3226	40.3226	46.7742	50	46.7742	51.6129	53.2258	48.3871	56.4516	53.2258	62.9032	66.129	67.7419	74.1935	74.1935	77.4194	82.2581	85.4839	88.7097	88.7097	88.7097	90.3226	90.3226	87.0968	88.7097	87.0968	83.871	80.6452	80.6452	80.6452	79.0323	79.0323	75.8065	70.9677	61.2903	61.2903	64.5161	66.129	59.6774	58.0645	54.8387	61.2903	56.4516	56.4516	53.2258	58.0645	56.4516
subject 32	59.6774	56.4516	54.8387	48.3871	51.6129	46.7742	51.6129	59.6774	56.4516	53.2258	54.8387	53.2258	51.6129	51.6129	53.2258	50	51.6129	54.8387	56.4516	58.0645	56.4516	53.2258	51.6129	53.2258	51.6129	54.8387	51.6129	53.2258	51.6129	51.6129	53.2258	54.8387	54.8387	51.6129	56.4516	61.2903	54.8387	51.6129	48.3871	45.1613	43.5484	43.5484	45.1613	48.3871	45.1613	43.5484	48.3871	53.2258	46.7742
subject 33	32.2581	35.4839	33.871	29.0323	35.4839	30.6452	32.2581	40.3226	40.3226	40.3226	37.0968	33.871	38.7097	46.7742	46.7742	45.1613	46.7742	51.6129	50	53.2258	54.8387	54.8387	54.8387	50	51.6129	45.1613	45.1613	48.3871	48.3871	50	48.3871	40.3226	40.3226	40.3226	38.7097	40.3226	41.9355	37.0968	40.3226	33.871	35.4839	38.7097	38.7097	35.4839	30.6452	32.2581	33.871	38.7097	40.3226
subject 34	46.7742	46.7742	38.7097	37.0968	43.5484	38.7097	41.9355	45.1613	40.3226	40.3226	43.5484	46.7742	46.7742	50	54.8387	53.2258	58.0645	61.2903	64.5161	70.9677	75.8065	77.4194	72.5806	75.8065	75.8065	74.1935	72.5806	70.9677	69.3548	66.129	61.2903	66.129	62.9032	64.5161	61.2903	53.2258	53.2258	53.2258	56.4516	54.8387	53.2258	51.6129	51.6129	50	46.7742	43.5484	46.7742	48.3871	48.3871
subject 35	54.8387	54.8387	54.8387	58.0645	59.6774	61.2903	58.0645	58.0645	56.4516	59.6774	61.2903	62.9032	62.9032	61.2903	64.5161	67.7419	67.7419	77.4194	79.0323	79.0323	80.6452	82.2581	82.2581	83.871	83.871	87.0968	79.0323	79.0323	80.6452	83.871	85.4839	87.0968	80.6452	74.1935	69.3548	67.7419	66.129	66.129	62.9032	62.9032	59.6774	56.4516	56.4516	53.2258	58.0645	56.4516	53.2258	58.0645	64.5161
subject 36	56.4516	54.8387	56.4516	58.0645	58.0645	56.4516	58.0645	56.4516	58.0645	54.8387	56.4516	59.6774	59.6774	62.9032	61.2903	59.6774	59.6774	59.6774	62.9032	61.2903	64.5161	72.5806	66.129	69.3548	67.7419	66.129	70.9677	66.129	64.5161	64.5161	67.7419	64.5161	66.129	62.9032	67.7419	64.5161	64.5161	62.9032	62.9032	64.5161	64.5161	62.9032	64.5161	59.6774	59.6774	62.9032	54.8387	58.0645	61.2903
subject 37	20.9677	14.5161	12.9032	11.2903	11.2903	14.5161	17.7419	12.9032	19.3548	20.9677	22.5806	30.6452	25.8065	32.2581	35.4839	43.5484	37.0968	43.5484	43.5484	46.7742	43.5484	43.5484	50	41.9355	45.1613	41.9355	38.7097	45.1613	40.3226	37.0968	35.4839	30.6452	30.6452	27.4194	30.6452	32.2581	33.871	37.0968	27.4194	25.8065	22.5806	24.1935	22.5806	27.4194	25.8065	25.8065	17.7419	17.7419	20.9677
subject 38	59.6774	64.5161	62.9032	62.9032	58.0645	59.6774	58.0645	58.0645	59.6774	67.7419	70.9677	72.5806	70.9677	69.3548	69.3548	67.7419	67.7419	67.7419	70.9677	77.4194	75.8065	75.8065	74.1935	75.8065	75.8065	75.8065	79.0323	79.0323	75.8065	74.1935	77.4194	70.9677	74.1935	70.9677	69.3548	67.7419	66.129	69.3548	66.129	70.9677	64.5161	64.5161	62.9032	67.7419	64.5161	64.5161	59.6774	58.0645	53.2258
subject 39	62.9032	62.9032	67.7419	64.5161	61.2903	53.2258	56.4516	51.6129	48.3871	51.6129	53.2258	59.6774	59.6774	62.9032	61.2903	64.5161	69.3548	70.9677	72.5806	75.8065	75.8065	77.4194	79.0323	75.8065	80.6452	88.7097	83.871	83.871	80.6452	75.8065	74.1935	70.9677	61.2903	59.6774	58.0645	61.2903	56.4516	56.4516	54.8387	54.8387	56.4516	58.0645	59.6774	59.6774	64.5161	66.129	59.6774	61.2903	59.6774
subject 40	62.9032	58.0645	61.2903	54.8387	56.4516	51.6129	54.8387	56.4516	58.0645	64.5161	59.6774	59.6774	54.8387	56.4516	56.4516	58.0645	59.6774	62.9032	64.5161	66.129	67.7419	70.9677	72.5806	70.9677	72.5806	74.1935	77.4194	74.1935	74.1935	74.1935	74.1935	75.8065	66.129	67.7419	61.2903	61.2903	66.129	58.0645	54.8387	53.2258	46.7742	43.5484	46.7742	53.2258	53.2258	53.2258	51.6129	54.8387	61.2903
subject 41	38.7097	37.0968	38.7097	33.871	37.0968	27.4194	30.6452	35.4839	33.871	37.0968	40.3226	33.871	32.2581	32.2581	35.4839	50	43.5484	46.7742	46.7742	46.7742	46.7742	51.6129	45.1613	48.3871	48.3871	53.2258	48.3871	51.6129	50	46.7742	46.7742	45.1613	46.7742	46.7742	43.5484	41.9355	35.4839	38.7097	40.3226	41.9355	40.3226	41.9355	33.871	35.4839	29.0323	24.1935	22.5806	33.871	32.2581
subject 42	50	48.3871	46.7742	45.1613	46.7742	46.7742	48.3871	50	48.3871	46.7742	54.8387	56.4516	58.0645	59.6774	59.6774	66.129	70.9677	67.7419	67.7419	64.5161	56.4516	59.6774	64.5161	62.9032	62.9032	66.129	70.9677	69.3548	69.3548	72.5806	74.1935	72.5806	72.5806	72.5806	64.5161	69.3548	64.5161	64.5161	67.7419	64.5161	67.7419	72.5806	62.9032	62.9032	64.5161	58.0645	59.6774	58.0645	58.0645
subject 43	69.3548	67.7419	66.129	58.0645	56.4516	56.4516	53.2258	53.2258	56.4516	56.4516	62.9032	66.129	61.2903	61.2903	66.129	66.129	67.7419	67.7419	75.8065	75.8065	82.2581	79.0323	79.0323	77.4194	80.6452	82.2581	80.6452	77.4194	77.4194	75.8065	74.1935	69.3548	67.7419	64.5161	62.9032	64.5161	69.3548	69.3548	69.3548	66.129	64.5161	62.9032	61.2903	54.8387	46.7742	51.6129	48.3871	45.1613	53.2258
subject 44	58.0645	58.0645	54.8387	58.0645	59.6774	56.4516	53.2258	58.0645	51.6129	54.8387	58.0645	62.9032	59.6774	59.6774	59.6774	61.2903	64.5161	67.7419	67.7419	67.7419	69.3548	70.9677	70.9677	74.1935	75.8065	70.9677	72.5806	70.9677	72.5806	67.7419	66.129	62.9032	61.2903	59.6774	61.2903	56.4516	61.2903	54.8387	59.6774	61.2903	56.4516	62.9032	62.9032	61.2903	59.6774	54.8387	61.2903	62.9032	62.9032
subject 45	38.7097	33.871	43.5484	41.9355	41.9355	45.1613	43.5484	43.5484	41.9355	45.1613	45.1613	43.5484	45.1613	46.7742	43.5484	48.3871	45.1613	46.7742	50	53.2258	59.6774	58.0645	59.6774	58.0645	56.4516	51.6129	56.4516	51.6129	54.8387	54.8387	50	46.7742	45.1613	45.1613	41.9355	45.1613	40.3226	40.3226	40.3226	38.7097	45.1613	45.1613	50	50	48.3871	40.3226	35.4839	35.4839	38.7097
subject 46	19.3548	19.3548	22.5806	19.3548	16.129	19.3548	12.9032	14.5161	22.5806	20.9677	24.1935	25.8065	27.4194	24.1935	27.4194	32.2581	30.6452	29.0323	32.2581	37.0968	37.0968	41.9355	41.9355	38.7097	37.0968	30.6452	30.6452	27.4194	25.8065	22.5806	20.9677	20.9677	32.2581	37.0968	33.871	41.9355	33.871	33.871	20.9677	16.129	9.67742	9.67742	9.67742	14.5161	19.3548	24.1935	33.871	30.6452	32.2581
subject 47	56.4516	61.2903	59.6774	61.2903	67.7419	67.7419	67.7419	70.9677	64.5161	62.9032	64.5161	64.5161	62.9032	62.9032	67.7419	70.9677	74.1935	74.1935	75.8065	77.4194	74.1935	77.4194	75.8065	75.8065	69.3548	70.9677	67.7419	70.9677	67.7419	67.7419	69.3548	77.4194	69.3548	67.7419	67.7419	64.5161	72.5806	69.3548	69.3548	67.7419	64.5161	64.5161	62.9032	59.6774	59.6774	61.2903	56.4516	56.4516	61.2903
subject 48	46.7742	43.5484	45.1613	45.1613	41.9355	46.7742	38.7097	40.3226	45.1613	41.9355	41.9355	43.5484	46.7742	51.6129	53.2258	53.2258	54.8387	50	51.6129	53.2258	56.4516	62.9032	67.7419	69.3548	70.9677	79.0323	77.4194	82.2581	77.4194	75.8065	72.5806	67.7419	64.5161	67.7419	67.7419	58.0645	59.6774	46.7742	46.7742	41.9355	41.9355	40.3226	38.7097	43.5484	43.5484	41.9355	46.7742	45.1613	45.1613
subject 49	59.6774	58.0645	58.0645	62.9032	61.2903	58.0645	58.0645	59.6774	51.6129	54.8387	51.6129	53.2258	51.6129	56.4516	56.4516	54.8387	53.2258	56.4516	58.0645	69.3548	72.5806	67.7419	67.7419	64.5161	70.9677	66.129	62.9032	59.6774	56.4516	53.2258	54.8387	56.4516	50	53.2258	50	54.8387	56.4516	61.2903	62.9032	56.4516	58.0645	56.4516	51.6129	54.8387	62.9032	62.9032	62.9032	62.9032	61.2903
subject 50	54.8387	56.4516	53.2258	50	53.2258	53.2258	53.2258	54.8387	53.2258	58.0645	62.9032	69.3548	69.3548	70.9677	62.9032	62.9032	56.4516	59.6774	59.6774	61.2903	62.9032	67.7419	67.7419	70.9677	69.3548	67.7419	69.3548	66.129	67.7419	66.129	61.2903	62.9032	61.2903	58.0645	56.4516	56.4516	58.0645	62.9032	58.0645	53.2258	56.4516	58.0645	56.4516	59.6774	51.6129	56.4516	56.4516	58.0645	54.8387
subject 51	30.6452	35.4839	37.0968	37.0968	41.9355	41.9355	38.7097	40.3226	45.1613	38.7097	43.5484	40.3226	45.1613	46.7742	51.6129	53.2258	58.0645	58.0645	53.2258	56.4516	64.5161	66.129	69.3548	66.129	67.7419	72.5806	72.5806	72.5806	72.5806	67.7419	66.129	72.5806	69.3548	64.5161	51.6129	50	48.3871	50	50	51.6129	48.3871	46.7742	46.7742	43.5484	38.7097	43.5484	35.4839	37.0968	33.871
subject 52	29.0323	33.871	29.0323	32.2581	33.871	35.4839	35.4839	33.871	30.6452	35.4839	29.0323	33.871	35.4839	38.7097	41.9355	40.3226	43.5484	43.5484	40.3226	45.1613	41.9355	41.9355	48.3871	48.3871	48.3871	50	50	40.3226	38.7097	32.2581	40.3226	40.3226	41.9355	37.0968	37.0968	33.871	30.6452	29.0323	29.0323	27.4194	27.4194	25.8065	30.6452	33.871	29.0323	32.2581	33.871	40.3226	43.5484
subject 53	59.6774	59.6774	61.2903	66.129	69.3548	66.129	66.129	69.3548	66.129	59.6774	62.9032	64.5161	64.5161	66.129	69.3548	67.7419	69.3548	69.3548	77.4194	80.6452	83.871	85.4839	87.0968	87.0968	77.4194	77.4194	75.8065	80.6452	80.6452	77.4194	69.3548	66.129	67.7419	66.129	70.9677	72.5806	69.3548	67.7419	66.129	72.5806	69.3548	62.9032	66.129	66.129	62.9032	62.9032	59.6774	58.0645	61.2903
subject 54	62.9032	62.9032	64.5161	62.9032	64.5161	61.2903	59.6774	67.7419	66.129	67.7419	72.5806	72.5806	72.5806	70.9677	70.9677	67.7419	62.9032	62.9032	62.9032	67.7419	69.3548	70.9677	72.5806	70.9677	70.9677	70.9677	70.9677	72.5806	72.5806	75.8065	70.9677	72.5806	77.4194	75.8065	70.9677	70.9677	70.9677	69.3548	64.5161	64.5161	64.5161	66.129	64.5161	59.6774	62.9032	61.2903	59.6774	66.129	69.3548
subject 55	33.871	30.6452	37.0968	38.7097	38.7097	37.0968	40.3226	37.0968	40.3226	38.7097	38.7097	35.4839	38.7097	43.5484	45.1613	43.5484	53.2258	54.8387	59.6774	66.129	66.129	70.9677	75.8065	74.1935	67.7419	72.5806	66.129	77.4194	69.3548	67.7419	66.129	64.5161	74.1935	66.129	64.5161	62.9032	50	43.5484	41.9355	41.9355	37.0968	35.4839	45.1613	38.7097	46.7742	51.6129	53.2258	50	54.8387
subject 56	54.8387	53.2258	50	54.8387	46.7742	46.7742	48.3871	43.5484	41.9355	41.9355	38.7097	40.3226	37.0968	37.0968	45.1613	48.3871	41.9355	50	51.6129	56.4516	58.0645	56.4516	56.4516	58.0645	58.0645	59.6774	54.8387	53.2258	56.4516	53.2258	50	53.2258	50	53.2258	53.2258	50	43.5484	46.7742	43.5484	45.1613	46.7742	45.1613	50	48.3871	46.7742	43.5484	41.9355	46.7742	46.7742
subject 57	38.7097	37.0968	35.4839	37.0968	32.2581	33.871	33.871	38.7097	33.871	43.5484	46.7742	53.2258	61.2903	59.6774	62.9032	69.3548	66.129	67.7419	74.1935	75.8065	79.0323	79.0323	80.6452	85.4839	83.871	87.0968	85.4839	82.2581	80.6452	80.6452	77.4194	77.4194	75.8065	75.8065	74.1935	67.7419	67.7419	64.5161	62.9032	59.6774	59.6774	61.2903	54.8387	53.2258	48.3871	43.5484	43.5484	37.0968	35.4839
subject 58	61.2903	64.5161	67.7419	67.7419	64.5161	66.129	62.9032	69.3548	67.7419	66.129	74.1935	72.5806	70.9677	72.5806	69.3548	74.1935	75.8065	77.4194	79.0323	77.4194	75.8065	75.8065	72.5806	74.1935	72.5806	72.5806	74.1935	74.1935	69.3548	69.3548	74.1935	75.8065	74.1935	75.8065	75.8065	72.5806	77.4194	79.0323	80.6452	75.8065	74.1935	72.5806	70.9677	67.7419	69.3548	70.9677	69.3548	64.5161	66.129
subject 59	43.5484	41.9355	50	38.7097	45.1613	40.3226	37.0968	37.0968	43.5484	45.1613	43.5484	45.1613	59.6774	62.9032	70.9677	74.1935	77.4194	83.871	83.871	83.871	85.4839	83.871	82.2581	83.871	82.2581	77.4194	77.4194	77.4194	75.8065	75.8065	70.9677	70.9677	72.5806	66.129	59.6774	56.4516	51.6129	48.3871	46.7742	38.7097	37.0968	43.5484	40.3226	35.4839	38.7097	35.4839	37.0968	35.4839	40.3226
subject 60	40.3226	41.9355	48.3871	41.9355	45.1613	51.6129	43.5484	45.1613	46.7742	45.1613	45.1613	50	53.2258	59.6774	59.6774	62.9032	61.2903	69.3548	67.7419	67.7419	69.3548	67.7419	70.9677	72.5806	72.5806	70.9677	72.5806	66.129	67.7419	67.7419	70.9677	70.9677	69.3548	70.9677	69.3548	62.9032	54.8387	51.6129	51.6129	58.0645	59.6774	59.6774	58.0645	56.4516	53.2258	50	48.3871	50	50
subject 61	61.2903	62.9032	61.2903	61.2903	64.5161	62.9032	64.5161	64.5161	59.6774	58.0645	59.6774	56.4516	53.2258	56.4516	59.6774	62.9032	62.9032	64.5161	67.7419	72.5806	77.4194	75.8065	75.8065	74.1935	74.1935	72.5806	77.4194	75.8065	74.1935	72.5806	74.1935	75.8065	70.9677	72.5806	74.1935	69.3548	62.9032	59.6774	56.4516	59.6774	61.2903	66.129	64.5161	64.5161	70.9677	66.129	69.3548	70.9677	70.9677
subject 62	40.3226	35.4839	37.0968	37.0968	29.0323	32.2581	29.0323	29.0323	25.8065	29.0323	35.4839	32.2581	37.0968	43.5484	46.7742	53.2258	54.8387	53.2258	54.8387	58.0645	58.0645	59.6774	59.6774	59.6774	59.6774	58.0645	59.6774	58.0645	59.6774	58.0645	51.6129	43.5484	40.3226	40.3226	32.2581	32.2581	32.2581	32.2581	32.2581	37.0968	38.7097	35.4839	35.4839	37.0968	33.871	33.871	33.871	25.8065	27.4194
subject 63	35.4839	29.0323	30.6452	27.4194	30.6452	35.4839	40.3226	29.0323	29.0323	24.1935	32.2581	29.0323	33.871	35.4839	40.3226	40.3226	50	45.1613	46.7742	46.7742	45.1613	46.7742	54.8387	51.6129	51.6129	51.6129	50	46.7742	45.1613	48.3871	48.3871	41.9355	32.2581	35.4839	29.0323	27.4194	29.0323	35.4839	29.0323	32.2581	30.6452	33.871	35.4839	30.6452	27.4194	27.4194	24.1935	24.1935	25.8065
subject 64	46.7742	45.1613	38.7097	37.0968	29.0323	25.8065	29.0323	32.2581	37.0968	41.9355	51.6129	51.6129	51.6129	58.0645	67.7419	67.7419	74.1935	74.1935	72.5806	74.1935	80.6452	85.4839	85.4839	83.871	82.2581	82.2581	79.0323	79.0323	79.0323	74.1935	72.5806	66.129	66.129	62.9032	64.5161	62.9032	61.2903	61.2903	58.0645	53.2258	51.6129	54.8387	54.8387	56.4516	46.7742	46.7742	46.7742	45.1613	43.5484
subject 65	69.3548	66.129	69.3548	72.5806	74.1935	72.5806	74.1935	74.1935	74.1935	67.7419	67.7419	67.7419	70.9677	70.9677	70.9677	70.9677	66.129	66.129	70.9677	72.5806	70.9677	69.3548	70.9677	69.3548	74.1935	72.5806	72.5806	72.5806	70.9677	77.4194	80.6452	83.871	80.6452	79.0323	79.0323	79.0323	77.4194	74.1935	74.1935	72.5806	75.8065	72.5806	75.8065	75.8065	75.8065	72.5806	72.5806	74.1935	70.9677
subject 66	37.0968	37.0968	37.0968	35.4839	37.0968	33.871	45.1613	48.3871	51.6129	50	51.6129	53.2258	58.0645	59.6774	67.7419	62.9032	66.129	67.7419	69.3548	69.3548	67.7419	69.3548	70.9677	72.5806	72.5806	74.1935	72.5806	74.1935	72.5806	62.9032	61.2903	58.0645	51.6129	50	51.6129	51.6129	43.5484	38.7097	40.3226	41.9355	41.9355	37.0968	37.0968	40.3226	37.0968	37.0968	38.7097	37.0968	40.3226
subject 67	66.129	66.129	66.129	61.2903	62.9032	62.9032	62.9032	64.5161	62.9032	66.129	69.3548	69.3548	74.1935	77.4194	77.4194	79.0323	74.1935	72.5806	72.5806	72.5806	67.7419	69.3548	72.5806	70.9677	70.9677	74.1935	75.8065	74.1935	77.4194	77.4194	75.8065	77.4194	77.4194	77.4194	77.4194	74.1935	75.8065	74.1935	69.3548	67.7419	67.7419	70.9677	72.5806	72.5806	69.3548	69.3548	67.7419	64.5161	64.5161
subject 68	58.0645	51.6129	46.7742	45.1613	46.7742	38.7097	45.1613	50	50	56.4516	59.6774	53.2258	56.4516	50	48.3871	51.6129	53.2258	51.6129	53.2258	59.6774	64.5161	62.9032	64.5161	64.5161	69.3548	61.2903	61.2903	59.6774	61.2903	59.6774	61.2903	58.0645	56.4516	56.4516	54.8387	56.4516	56.4516	51.6129	48.3871	45.1613	40.3226	41.9355	40.3226	45.1613	45.1613	46.7742	46.7742	43.5484	45.1613
subject 69	37.0968	35.4839	33.871	30.6452	30.6452	38.7097	41.9355	43.5484	48.3871	43.5484	45.1613	35.4839	30.6452	35.4839	43.5484	45.1613	51.6129	53.2258	53.2258	56.4516	51.6129	51.6129	50	50	51.6129	45.1613	43.5484	46.7742	41.9355	41.9355	38.7097	37.0968	35.4839	37.0968	37.0968	38.7097	38.7097	38.7097	38.7097	40.3226	35.4839	37.0968	32.2581	35.4839	29.0323	32.2581	33.871	35.4839	38.7097
subject 70	53.2258	54.8387	51.6129	54.8387	54.8387	61.2903	54.8387	54.8387	54.8387	53.2258	51.6129	51.6129	58.0645	61.2903	66.129	67.7419	77.4194	80.6452	80.6452	80.6452	82.2581	83.871	87.0968	88.7097	88.7097	88.7097	85.4839	82.2581	80.6452	75.8065	79.0323	74.1935	74.1935	70.9677	67.7419	72.5806	72.5806	74.1935	72.5806	69.3548	70.9677	62.9032	62.9032	56.4516	56.4516	58.0645	56.4516	54.8387	58.0645
subject 71	64.5161	56.4516	54.8387	51.6129	58.0645	54.8387	53.2258	53.2258	54.8387	53.2258	59.6774	61.2903	59.6774	56.4516	50	51.6129	53.2258	54.8387	54.8387	56.4516	54.8387	53.2258	56.4516	58.0645	59.6774	53.2258	51.6129	54.8387	53.2258	58.0645	56.4516	64.5161	61.2903	62.9032	62.9032	62.9032	58.0645	56.4516	50	56.4516	53.2258	48.3871	51.6129	51.6129	53.2258	54.8387	53.2258	56.4516	54.8387
subject 72	53.2258	46.7742	48.3871	48.3871	46.7742	45.1613	56.4516	56.4516	53.2258	51.6129	51.6129	54.8387	56.4516	54.8387	58.0645	62.9032	67.7419	67.7419	64.5161	64.5161	61.2903	61.2903	62.9032	61.2903	59.6774	58.0645	56.4516	62.9032	59.6774	61.2903	58.0645	61.2903	54.8387	59.6774	54.8387	56.4516	62.9032	58.0645	61.2903	59.6774	62.9032	59.6774	56.4516	58.0645	53.2258	50	56.4516	54.8387	54.8387
subject 73	29.0323	29.0323	30.6452	30.6452	30.6452	38.7097	38.7097	33.871	33.871	32.2581	35.4839	43.5484	40.3226	45.1613	45.1613	48.3871	50	50	48.3871	54.8387	51.6129	51.6129	50	50	51.6129	51.6129	46.7742	48.3871	53.2258	53.2258	54.8387	50	45.1613	38.7097	37.0968	33.871	29.0323	22.5806	19.3548	17.7419	19.3548	29.0323	32.2581	29.0323	27.4194	25.8065	22.5806	22.5806	17.7419
subject 74	24.1935	24.1935	29.0323	25.8065	30.6452	27.4194	29.0323	24.1935	25.8065	27.4194	24.1935	30.6452	30.6452	33.871	30.6452	35.4839	35.4839	45.1613	41.9355	37.0968	35.4839	32.2581	33.871	32.2581	35.4839	33.871	33.871	37.0968	35.4839	27.4194	29.0323	30.6452	32.2581	32.2581	29.0323	32.2581	32.2581	29.0323	29.0323	29.0323	25.8065	20.9677	27.4194	24.1935	29.0323	30.6452	37.0968	32.2581	29.0323
subject 75	22.5806	25.8065	25.8065	29.0323	25.8065	22.5806	24.1935	22.5806	29.0323	29.0323	32.2581	37.0968	35.4839	40.3226	45.1613	50	54.8387	54.8387	56.4516	58.0645	59.6774	64.5161	64.5161	69.3548	72.5806	64.5161	64.5161	62.9032	62.9032	62.9032	62.9032	62.9032	54.8387	54.8387	54.8387	50	48.3871	50	45.1613	41.9355	41.9355	35.4839	35.4839	29.0323	29.0323	33.871	35.4839	30.6452	30.6452
subject 76	20.9677	25.8065	30.6452	30.6452	30.6452	30.6452	30.6452	29.0323	24.1935	22.5806	24.1935	27.4194	32.2581	33.871	30.6452	41.9355	50	48.3871	50	53.2258	50	53.2258	50	48.3871	45.1613	43.5484	45.1613	41.9355	40.3226	51.6129	46.7742	46.7742	45.1613	41.9355	35.4839	35.4839	33.871	29.0323	27.4194	29.0323	32.2581	33.871	30.6452	27.4194	27.4194	22.5806	19.3548	29.0323	25.8065
subject 77	43.5484	38.7097	37.0968	38.7097	40.3226	40.3226	43.5484	43.5484	50	46.7742	46.7742	48.3871	58.0645	59.6774	61.2903	64.5161	66.129	66.129	72.5806	75.8065	75.8065	80.6452	80.6452	82.2581	80.6452	82.2581	80.6452	82.2581	82.2581	79.0323	75.8065	69.3548	72.5806	69.3548	70.9677	67.7419	66.129	66.129	58.0645	54.8387	50	48.3871	43.5484	41.9355	48.3871	53.2258	54.8387	54.8387	58.0645
subject 78	30.6452	29.0323	30.6452	30.6452	32.2581	32.2581	29.0323	35.4839	40.3226	45.1613	46.7742	46.7742	45.1613	53.2258	54.8387	61.2903	67.7419	72.5806	69.3548	72.5806	70.9677	70.9677	69.3548	67.7419	70.9677	64.5161	66.129	67.7419	67.7419	66.129	64.5161	59.6774	53.2258	51.6129	51.6129	46.7742	38.7097	35.4839	30.6452	35.4839	32.2581	35.4839	37.0968	40.3226	38.7097	40.3226	43.5484	38.7097	33.871
subject 79	27.4194	30.6452	33.871	37.0968	37.0968	38.7097	38.7097	43.5484	41.9355	48.3871	46.7742	46.7742	54.8387	54.8387	56.4516	56.4516	58.0645	58.0645	64.5161	61.2903	66.129	66.129	70.9677	74.1935	72.5806	75.8065	74.1935	72.5806	72.5806	69.3548	64.5161	64.5161	62.9032	61.2903	56.4516	54.8387	51.6129	56.4516	56.4516	51.6129	51.6129	53.2258	51.6129	53.2258	51.6129	48.3871	50	54.8387	54.8387
subject 80	59.6774	56.4516	54.8387	51.6129	51.6129	59.6774	53.2258	56.4516	54.8387	54.8387	59.6774	64.5161	66.129	72.5806	70.9677	70.9677	77.4194	80.6452	79.0323	85.4839	82.2581	83.871	85.4839	82.2581	87.0968	87.0968	85.4839	83.871	85.4839	82.2581	83.871	83.871	80.6452	82.2581	79.0323	70.9677	64.5161	67.7419	61.2903	66.129	61.2903	56.4516	53.2258	56.4516	54.8387	54.8387	58.0645	51.6129	54.8387
[truncated: 6 more columns]

## Sheet: Delta
Supplementary Dataset 8. Data for Higuchi fractal dimension (HFD) degree of nonlinearity (DEG) (%) in delta frequency band in EEG channel O1. DEG is the percentage of segments where the null hypothesis of linearity is rejected. Δt is the segment length increment. The first segment (∆t=0) starts and ends at the delta peak amplitude and consists of an integer number of delta periods. The second seg…
Δt	0	20	40	60	80	100	120	140	160	180	200	220	240	260	280	300	320	340	360	380	400	420	440	460	480	500	520	540	560	580	600	620	640	660	680	700	720	740	760	780	800	820	840	860	880	900	920	940	960
subject 1	55	56.6667	61.6667	56.6667	60	51.6667	55	56.6667	55	53.3333	60	60	60	58.3333	60	51.6667	61.6667	75	45	58.3333	60	55	60	53.3333	53.3333	50	58.3333	58.3333	63.3333	63.3333	53.3333	65	60	68.3333	61.6667	50	60	48.3333	56.6667	65	63.3333	55	61.6667	58.3333	73.3333	53.3333	56.6667	60	51.6667
subject 2	58.3333	53.3333	58.3333	50	53.3333	53.3333	60	58.3333	65	50	53.3333	53.3333	61.6667	61.6667	70	61.6667	75	61.6667	66.6667	65	61.6667	60	68.3333	63.3333	68.3333	70	66.6667	63.3333	70	61.6667	60	60	58.3333	68.3333	66.6667	51.6667	56.6667	61.6667	55	51.6667	50	51.6667	43.3333	53.3333	60	48.3333	43.3333	43.3333	50
subject 3	53.3333	61.6667	76.6667	65	65	58.3333	61.6667	56.6667	65	61.6667	75	65	71.6667	76.6667	73.3333	73.3333	60	71.6667	78.3333	66.6667	73.3333	80	73.3333	76.6667	61.6667	68.3333	76.6667	80	80	76.6667	71.6667	71.6667	73.3333	73.3333	66.6667	65	71.6667	60	71.6667	70	61.6667	66.6667	76.6667	70	63.3333	65	58.3333	66.6667	68.3333
subject 4	48.3333	45	36.6667	41.6667	50	55	58.3333	48.3333	46.6667	48.3333	48.3333	56.6667	53.3333	53.3333	48.3333	51.6667	66.6667	61.6667	63.3333	61.6667	56.6667	61.6667	60	45	51.6667	50	50	53.3333	58.3333	50	40	61.6667	48.3333	66.6667	53.3333	50	45	53.3333	56.6667	45	51.6667	70	56.6667	55	41.6667	48.3333	46.6667	53.3333	55
subject 5	45	66.6667	45	43.3333	58.3333	46.6667	56.6667	45	55	55	53.3333	55	55	63.3333	65	63.3333	58.3333	58.3333	68.3333	63.3333	58.3333	71.6667	61.6667	65	55	71.6667	58.3333	60	56.6667	51.6667	43.3333	61.6667	68.3333	46.6667	46.6667	58.3333	41.6667	50	41.6667	58.3333	58.3333	51.6667	56.6667	56.6667	55	58.3333	65	65	56.6667
subject 6	50	48.3333	65	61.6667	65	55	53.3333	65	60	61.6667	58.3333	55	76.6667	68.3333	70	65	61.6667	73.3333	66.6667	66.6667	61.6667	66.6667	71.6667	68.3333	66.6667	56.6667	60	63.3333	66.6667	66.6667	65	51.6667	66.6667	66.6667	63.3333	48.3333	56.6667	58.3333	58.3333	51.6667	43.3333	51.6667	63.3333	63.3333	56.6667	58.3333	58.3333	60	63.3333
subject 7	71.6667	61.6667	75	73.3333	68.3333	63.3333	65	61.6667	65	63.3333	53.3333	63.3333	60	61.6667	58.3333	66.6667	73.3333	70	71.6667	60	73.3333	68.3333	63.3333	65	56.6667	73.3333	63.3333	63.3333	63.3333	65	66.6667	53.3333	56.6667	60	63.3333	60	68.3333	66.6667	70	70	65	70	68.3333	65	68.3333	65	71.6667	70	53.3333
subject 8	45	50	43.3333	58.3333	53.3333	51.6667	56.6667	50	55	58.3333	60	56.6667	50	65	51.6667	51.6667	63.3333	66.6667	60	51.6667	58.3333	61.6667	66.6667	66.6667	50	56.6667	55	60	48.3333	51.6667	53.3333	55	51.6667	43.3333	50	46.6667	46.6667	53.3333	46.6667	56.6667	51.6667	53.3333	53.3333	53.3333	58.3333	43.3333	63.3333	55	56.6667
subject 9	53.3333	48.3333	56.6667	31.6667	45	58.3333	53.3333	46.6667	43.3333	48.3333	51.6667	53.3333	46.6667	50	58.3333	51.6667	50	50	51.6667	51.6667	46.6667	56.6667	58.3333	43.3333	58.3333	51.6667	65	61.6667	45	48.3333	48.3333	60	63.3333	45	58.3333	46.6667	58.3333	55	48.3333	46.6667	60	48.3333	55	41.6667	63.3333	58.3333	51.6667	51.6667	61.6667
subject 10	41.6667	48.3333	58.3333	48.3333	45	45	60	53.3333	46.6667	48.3333	45	45	51.6667	55	60	60	58.3333	60	68.3333	65	65	61.6667	61.6667	70	61.6667	55	55	60	50	61.6667	48.3333	41.6667	43.3333	51.6667	58.3333	46.6667	38.3333	51.6667	51.6667	48.3333	46.6667	46.6667	43.3333	38.3333	46.6667	43.3333	41.6667	46.6667	43.3333
subject 11	55	60	55	75	66.6667	70	61.6667	66.6667	66.6667	75	73.3333	71.6667	66.6667	66.6667	73.3333	76.6667	61.6667	66.6667	70	75	75	63.3333	68.3333	73.3333	70	63.3333	75	58.3333	75	75	65	71.6667	56.6667	51.6667	63.3333	65	61.6667	63.3333	63.3333	61.6667	66.6667	63.3333	63.3333	70	66.6667	71.6667	63.3333	76.6667	70
subject 12	61.6667	60	60	50	58.3333	51.6667	48.3333	51.6667	55	60	53.3333	60	58.3333	61.6667	61.6667	61.6667	61.6667	63.3333	66.6667	66.6667	68.3333	70	65	55	51.6667	66.6667	68.3333	71.6667	58.3333	46.6667	60	68.3333	53.3333	60	63.3333	61.6667	63.3333	46.6667	51.6667	68.3333	68.3333	63.3333	61.6667	58.3333	73.3333	60	58.3333	48.3333	60
subject 13	61.6667	56.6667	51.6667	51.6667	60	50	51.6667	56.6667	55	45	61.6667	73.3333	60	65	68.3333	73.3333	70	68.3333	61.6667	68.3333	60	58.3333	65	60	73.3333	66.6667	55	56.6667	63.3333	66.6667	63.3333	50	58.3333	55	60	55	66.6667	66.6667	60	45	65	63.3333	56.6667	61.6667	60	63.3333	46.6667	56.6667	51.6667
subject 14	46.6667	48.3333	55	50	48.3333	43.3333	48.3333	35	40	46.6667	48.3333	40	51.6667	51.6667	55	55	56.6667	55	48.3333	53.3333	53.3333	43.3333	48.3333	63.3333	60	48.3333	60	45	55	53.3333	46.6667	41.6667	53.3333	43.3333	58.3333	40	41.6667	51.6667	55	40	46.6667	48.3333	53.3333	43.3333	38.3333	40	50	43.3333	36.6667
subject 15	55	66.6667	68.3333	58.3333	60	73.3333	70	75	71.6667	76.6667	78.3333	73.3333	88.3333	68.3333	76.6667	78.3333	80	80	83.3333	70	75	70	76.6667	83.3333	83.3333	65	71.6667	73.3333	75	75	71.6667	68.3333	76.6667	65	73.3333	71.6667	65	65	63.3333	73.3333	73.3333	80	63.3333	73.3333	78.3333	78.3333	71.6667	56.6667	60
subject 16	55	43.3333	55	45	45	56.6667	53.3333	48.3333	60	53.3333	61.6667	53.3333	53.3333	51.6667	51.6667	56.6667	61.6667	63.3333	56.6667	68.3333	63.3333	58.3333	60	56.6667	60	48.3333	56.6667	53.3333	55	51.6667	58.3333	53.3333	50	61.6667	56.6667	53.3333	48.3333	60	60	51.6667	55	65	56.6667	63.3333	53.3333	53.3333	63.3333	50	61.6667
subject 17	48.3333	46.6667	56.6667	43.3333	48.3333	46.6667	55	50	53.3333	40	55	66.6667	68.3333	53.3333	61.6667	58.3333	66.6667	63.3333	68.3333	50	60	65	63.3333	60	68.3333	48.3333	53.3333	60	65	53.3333	61.6667	55	61.6667	56.6667	60	56.6667	55	70	61.6667	61.6667	58.3333	61.6667	55	60	61.6667	50	65	58.3333	58.3333
subject 18	66.6667	48.3333	61.6667	51.6667	56.6667	51.6667	50	55	58.3333	66.6667	53.3333	46.6667	63.3333	63.3333	56.6667	58.3333	53.3333	56.6667	51.6667	53.3333	60	58.3333	68.3333	58.3333	56.6667	43.3333	55	55	58.3333	45	55	60	61.6667	55	55	56.6667	65	53.3333	66.6667	46.6667	60	56.6667	63.3333	50	56.6667	53.3333	63.3333	46.6667	55
subject 19	68.3333	61.6667	66.6667	48.3333	60	63.3333	60	66.6667	58.3333	65	65	65	70	61.6667	70	65	63.3333	65	71.6667	63.3333	58.3333	68.3333	65	66.6667	68.3333	70	61.6667	73.3333	70	71.6667	68.3333	56.6667	53.3333	65	75	61.6667	56.6667	66.6667	66.6667	73.3333	76.6667	63.3333	71.6667	63.3333	68.3333	66.6667	76.6667	58.3333	51.6667
subject 20	60	56.6667	63.3333	55	66.6667	60	63.3333	55	61.6667	58.3333	50	73.3333	65	61.6667	60	56.6667	66.6667	65	58.3333	68.3333	63.3333	75	68.3333	63.3333	61.6667	55	66.6667	66.6667	55	51.6667	63.3333	61.6667	71.6667	66.6667	61.6667	61.6667	73.3333	51.6667	61.6667	65	56.6667	80	63.3333	61.6667	56.6667	58.3333	65	63.3333	56.6667
subject 21	58.3333	68.3333	56.6667	65	60	60	68.3333	60	63.3333	61.6667	63.3333	58.3333	61.6667	68.3333	76.6667	73.3333	71.6667	75	85	85	81.6667	78.3333	81.6667	76.6667	76.6667	75	73.3333	78.3333	70	75	80	70	66.6667	65	61.6667	75	76.6667	66.6667	63.3333	66.6667	68.3333	70	61.6667	75	71.6667	63.3333	61.6667	70	73.3333
subject 22	33.3333	50	58.3333	43.3333	43.3333	46.6667	48.3333	53.3333	51.6667	58.3333	50	48.3333	53.3333	58.3333	60	58.3333	73.3333	66.6667	65	65	61.6667	61.6667	71.6667	68.3333	66.6667	58.3333	60	58.3333	61.6667	56.6667	56.6667	50	56.6667	65	60	60	48.3333	60	48.3333	43.3333	60	70	53.3333	46.6667	50	51.6667	53.3333	53.3333	53.3333
subject 23	51.6667	61.6667	63.3333	56.6667	55	71.6667	51.6667	60	63.3333	60	68.3333	71.6667	66.6667	61.6667	65	65	55	58.3333	70	58.3333	65	61.6667	68.3333	65	60	70	68.3333	71.6667	61.6667	65	51.6667	66.6667	65	68.3333	66.6667	65	56.6667	65	60	65	56.6667	65	53.3333	55	65	58.3333	63.3333	63.3333	55
subject 24	50	65	58.3333	65	56.6667	61.6667	56.6667	63.3333	60	55	61.6667	55	56.6667	71.6667	68.3333	70	63.3333	66.6667	60	63.3333	73.3333	61.6667	63.3333	68.3333	71.6667	60	58.3333	56.6667	65	63.3333	50	55	58.3333	66.6667	61.6667	58.3333	53.3333	61.6667	53.3333	60	60	63.3333	61.6667	58.3333	61.6667	55	60	53.3333	65
subject 25	43.3333	46.6667	51.6667	50	43.3333	35	40	51.6667	45	36.6667	38.3333	40	51.6667	61.6667	46.6667	46.6667	51.6667	56.6667	56.6667	63.3333	51.6667	58.3333	55	56.6667	60	61.6667	51.6667	53.3333	58.3333	41.6667	46.6667	61.6667	56.6667	48.3333	48.3333	51.6667	48.3333	53.3333	46.6667	46.6667	50	55	43.3333	51.6667	50	50	56.6667	50	56.6667
subject 26	45	45	43.3333	51.6667	55	55	56.6667	43.3333	40	51.6667	50	50	51.6667	53.3333	66.6667	66.6667	65	70	56.6667	53.3333	61.6667	65	48.3333	66.6667	66.6667	53.3333	55	51.6667	60	60	51.6667	48.3333	56.6667	65	46.6667	48.3333	56.6667	58.3333	61.6667	51.6667	45	51.6667	43.3333	45	45	35	40	33.3333	43.3333
subject 27	46.6667	41.6667	56.6667	55	43.3333	41.6667	53.3333	41.6667	38.3333	45	43.3333	48.3333	65	55	60	58.3333	58.3333	56.6667	61.6667	58.3333	60	58.3333	68.3333	66.6667	73.3333	61.6667	51.6667	60	60	58.3333	55	58.3333	50	60	55	58.3333	50	50	51.6667	55	50	63.3333	41.6667	43.3333	45	51.6667	56.6667	50	48.3333
subject 28	45	41.6667	30	31.6667	28.3333	40	35	33.3333	30	40	30	36.6667	46.6667	45	33.3333	40	46.6667	48.3333	51.6667	40	46.6667	48.3333	50	45	40	50	33.3333	35	43.3333	35	43.3333	31.6667	28.3333	33.3333	40	45	43.3333	38.3333	40	31.6667	43.3333	46.6667	36.6667	28.3333	30	41.6667	35	36.6667	30
subject 29	38.3333	38.3333	41.6667	33.3333	35	41.6667	43.3333	33.3333	40	38.3333	50	45	40	41.6667	45	48.3333	38.3333	45	41.6667	50	58.3333	40	38.3333	45	51.6667	55	48.3333	36.6667	35	45	46.6667	41.6667	36.6667	36.6667	36.6667	48.3333	46.6667	40	40	53.3333	45	43.3333	38.3333	48.3333	41.6667	41.6667	40	40	41.6667
subject 30	28.3333	33.3333	41.6667	40	40	40	36.6667	35	43.3333	40	35	43.3333	51.6667	53.3333	41.6667	50	55	56.6667	65	48.3333	51.6667	56.6667	53.3333	53.3333	46.6667	48.3333	66.6667	58.3333	53.3333	48.3333	51.6667	41.6667	40	38.3333	48.3333	40	40	43.3333	40	43.3333	40	38.3333	36.6667	40	43.3333	40	30	40	43.3333
subject 31	51.6667	43.3333	56.6667	56.6667	48.3333	45	51.6667	50	56.6667	51.6667	50	58.3333	51.6667	51.6667	58.3333	45	48.3333	56.6667	48.3333	61.6667	60	55	56.6667	60	53.3333	60	55	50	46.6667	55	51.6667	50	61.6667	55	56.6667	53.3333	48.3333	51.6667	48.3333	55	51.6667	51.6667	53.3333	60	55	51.6667	58.3333	58.3333	50
subject 32	40	38.3333	38.3333	28.3333	33.3333	36.6667	35	35	33.3333	28.3333	30	28.3333	36.6667	38.3333	38.3333	45	55	46.6667	51.6667	61.6667	50	51.6667	50	51.6667	51.6667	50	31.6667	36.6667	43.3333	41.6667	30	20	35	33.3333	38.3333	30	25	28.3333	41.6667	36.6667	33.3333	26.6667	35	31.6667	36.6667	35	25	40	36.6667
subject 33	30	50	35	36.6667	38.3333	36.6667	45	33.3333	33.3333	41.6667	51.6667	45	43.3333	38.3333	45	45	43.3333	53.3333	53.3333	55	48.3333	56.6667	68.3333	46.6667	51.6667	45	50	38.3333	53.3333	51.6667	50	51.6667	43.3333	46.6667	43.3333	53.3333	41.6667	43.3333	50	48.3333	43.3333	36.6667	41.6667	45	43.3333	53.3333	36.6667	41.6667	35
subject 34	41.6667	61.6667	50	53.3333	51.6667	43.3333	53.3333	51.6667	51.6667	55	50	43.3333	58.3333	58.3333	60	53.3333	63.3333	75	65	71.6667	60	55	66.6667	60	56.6667	51.6667	48.3333	66.6667	70	58.3333	68.3333	55	60	55	56.6667	60	55	48.3333	61.6667	60	71.6667	56.6667	48.3333	56.6667	45	55	56.6667	53.3333	50
subject 35	56.6667	63.3333	68.3333	53.3333	56.6667	53.3333	65	70	61.6667	60	55	65	70	60	58.3333	60	68.3333	60	65	60	60	65	60	56.6667	38.3333	53.3333	76.6667	65	56.6667	60	61.6667	66.6667	66.6667	56.6667	48.3333	65	66.6667	65	58.3333	60	53.3333	60	73.3333	65	55	45	53.3333	63.3333	60
subject 36	56.6667	43.3333	45	53.3333	56.6667	53.3333	60	53.3333	51.6667	63.3333	61.6667	61.6667	56.6667	63.3333	71.6667	58.3333	68.3333	63.3333	63.3333	75	61.6667	61.6667	66.6667	75	70	71.6667	61.6667	73.3333	60	65	70	61.6667	63.3333	63.3333	56.6667	51.6667	60	63.3333	66.6667	55	60	61.6667	48.3333	58.3333	51.6667	56.6667	53.3333	50	58.3333
subject 37	58.3333	65	56.6667	60	61.6667	61.6667	63.3333	65	61.6667	65	61.6667	73.3333	75	68.3333	56.6667	71.6667	68.3333	60	63.3333	66.6667	50	75	68.3333	68.3333	60	65	68.3333	60	68.3333	63.3333	60	55	63.3333	66.6667	63.3333	60	58.3333	68.3333	63.3333	61.6667	60	66.6667	61.6667	61.6667	71.6667	68.3333	53.3333	60	66.6667
subject 38	75	65	68.3333	80	88.3333	78.3333	60	65	68.3333	78.3333	75	75	66.6667	65	75	75	75	78.3333	71.6667	70	71.6667	73.3333	76.6667	71.6667	70	70	68.3333	80	80	63.3333	56.6667	61.6667	65	68.3333	68.3333	78.3333	65	68.3333	71.6667	68.3333	73.3333	75	63.3333	75	61.6667	71.6667	71.6667	76.6667	61.6667
subject 39	61.6667	53.3333	50	66.6667	55	51.6667	70	68.3333	61.6667	63.3333	68.3333	60	66.6667	75	58.3333	60	51.6667	65	71.6667	63.3333	58.3333	70	66.6667	58.3333	58.3333	60	68.3333	60	53.3333	63.3333	60	61.6667	60	65	61.6667	60	66.6667	60	48.3333	48.3333	63.3333	58.3333	63.3333	51.6667	68.3333	55	60	63.3333	53.3333
subject 40	58.3333	55	55	43.3333	45	45	51.6667	53.3333	61.6667	53.3333	53.3333	60	55	53.3333	66.6667	60	60	66.6667	63.3333	60	70	56.6667	66.6667	61.6667	63.3333	63.3333	63.3333	61.6667	60	60	68.3333	61.6667	55	55	53.3333	58.3333	56.6667	53.3333	60	61.6667	58.3333	65	63.3333	50	60	58.3333	60	51.6667	50
subject 41	53.3333	46.6667	46.6667	41.6667	50	46.6667	48.3333	48.3333	38.3333	48.3333	51.6667	46.6667	50	46.6667	38.3333	43.3333	41.6667	48.3333	45	51.6667	43.3333	51.6667	41.6667	50	56.6667	40	45	41.6667	48.3333	46.6667	51.6667	41.6667	45	51.6667	53.3333	51.6667	50	50	48.3333	56.6667	53.3333	38.3333	51.6667	48.3333	46.6667	58.3333	50	38.3333	43.3333
subject 42	58.3333	48.3333	41.6667	58.3333	56.6667	55	53.3333	61.6667	53.3333	45	50	53.3333	50	73.3333	50	53.3333	63.3333	60	58.3333	65	53.3333	51.6667	45	68.3333	58.3333	65	58.3333	63.3333	70	58.3333	55	60	55	56.6667	71.6667	58.3333	63.3333	56.6667	66.6667	56.6667	56.6667	56.6667	53.3333	56.6667	53.3333	50	43.3333	58.3333	46.6667
subject 43	60	70	61.6667	61.6667	63.3333	55	66.6667	61.6667	58.3333	58.3333	65	58.3333	73.3333	70	73.3333	61.6667	53.3333	68.3333	60	50	58.3333	63.3333	70	58.3333	58.3333	53.3333	58.3333	65	60	71.6667	58.3333	58.3333	58.3333	55	71.6667	63.3333	60	53.3333	55	61.6667	66.6667	55	66.6667	60	58.3333	61.6667	55	63.3333	60
subject 44	56.6667	61.6667	81.6667	73.3333	66.6667	63.3333	61.6667	75	63.3333	70	63.3333	61.6667	73.3333	76.6667	66.6667	66.6667	71.6667	80	70	70	65	66.6667	60	66.6667	65	61.6667	60	66.6667	60	60	65	68.3333	66.6667	66.6667	51.6667	60	70	61.6667	60	53.3333	71.6667	63.3333	68.3333	63.3333	66.6667	71.6667	81.6667	61.6667	60
subject 45	38.3333	41.6667	43.3333	43.3333	46.6667	41.6667	40	43.3333	41.6667	41.6667	45	41.6667	46.6667	50	46.6667	45	48.3333	48.3333	60	53.3333	65	50	48.3333	66.6667	58.3333	51.6667	53.3333	45	55	65	53.3333	43.3333	48.3333	53.3333	53.3333	51.6667	51.6667	56.6667	43.3333	48.3333	56.6667	51.6667	51.6667	56.6667	43.3333	53.3333	53.3333	53.3333	50
subject 46	30	46.6667	36.6667	43.3333	33.3333	26.6667	31.6667	40	43.3333	40	36.6667	40	43.3333	46.6667	45	45	45	36.6667	41.6667	48.3333	50	41.6667	43.3333	43.3333	41.6667	51.6667	43.3333	50	48.3333	30	43.3333	45	41.6667	41.6667	25	21.6667	28.3333	45	33.3333	43.3333	28.3333	38.3333	51.6667	30	38.3333	33.3333	41.6667	43.3333	38.3333
subject 47	41.6667	36.6667	40	30	28.3333	43.3333	35	41.6667	30	26.6667	41.6667	45	38.3333	28.3333	36.6667	38.3333	41.6667	38.3333	33.3333	38.3333	38.3333	43.3333	38.3333	25	41.6667	33.3333	43.3333	36.6667	28.3333	33.3333	33.3333	38.3333	40	28.3333	33.3333	38.3333	26.6667	31.6667	23.3333	35	38.3333	36.6667	36.6667	25	16.6667	38.3333	33.3333	33.3333	25
subject 48	61.6667	51.6667	51.6667	55	50	51.6667	60	53.3333	65	60	53.3333	56.6667	63.3333	65	55	53.3333	58.3333	63.3333	58.3333	60	58.3333	58.3333	61.6667	61.6667	61.6667	60	56.6667	58.3333	61.6667	60	55	58.3333	51.6667	55	50	60	51.6667	58.3333	50	58.3333	63.3333	63.3333	60	51.6667	56.6667	51.6667	61.6667	70	61.6667
subject 49	43.3333	33.3333	31.6667	35	43.3333	35	36.6667	45	31.6667	43.3333	41.6667	48.3333	55	50	46.6667	55	53.3333	53.3333	63.3333	60	66.6667	68.3333	46.6667	55	55	58.3333	53.3333	45	36.6667	43.3333	45	46.6667	43.3333	53.3333	58.3333	63.3333	55	46.6667	43.3333	50	55	53.3333	38.3333	43.3333	48.3333	45	36.6667	38.3333	43.3333
subject 50	51.6667	48.3333	56.6667	65	58.3333	58.3333	43.3333	41.6667	58.3333	51.6667	48.3333	60	61.6667	56.6667	61.6667	60	68.3333	58.3333	66.6667	65	66.6667	63.3333	66.6667	65	68.3333	65	61.6667	68.3333	56.6667	56.6667	55	50	60	56.6667	58.3333	53.3333	60	58.3333	61.6667	58.3333	58.3333	55	63.3333	58.3333	55	60	56.6667	58.3333	56.6667
subject 51	55	68.3333	51.6667	55	51.6667	63.3333	53.3333	61.6667	46.6667	55	58.3333	58.3333	61.6667	63.3333	65	63.3333	70	61.6667	63.3333	73.3333	66.6667	60	65	68.3333	75	71.6667	58.3333	55	55	53.3333	51.6667	63.3333	48.3333	55	48.3333	55	61.6667	60	63.3333	53.3333	45	51.6667	60	55	56.6667	56.6667	60	61.6667	53.3333
subject 52	51.6667	45	40	58.3333	45	43.3333	48.3333	45	51.6667	40	58.3333	50	43.3333	53.3333	46.6667	48.3333	55	60	50	51.6667	53.3333	60	58.3333	48.3333	40	46.6667	58.3333	46.6667	43.3333	43.3333	51.6667	45	40	50	53.3333	56.6667	45	55	51.6667	46.6667	56.6667	40	50	45	43.3333	53.3333	40	48.3333	51.6667
subject 53	60	70	66.6667	51.6667	60	50	56.6667	53.3333	66.6667	58.3333	53.3333	45	60	70	58.3333	71.6667	68.3333	73.3333	73.3333	68.3333	75	75	70	73.3333	73.3333	63.3333	65	63.3333	65	51.6667	56.6667	68.3333	58.3333	66.6667	60	58.3333	60	51.6667	53.3333	60	66.6667	48.3333	65	61.6667	51.6667	55	63.3333	65	58.3333
subject 54	48.3333	51.6667	55	61.6667	55	48.3333	55	55	61.6667	56.6667	60	53.3333	55	56.6667	61.6667	63.3333	56.6667	60	55	53.3333	55	60	61.6667	60	65	65	50	56.6667	48.3333	48.3333	53.3333	50	66.6667	46.6667	40	53.3333	61.6667	60	61.6667	60	58.3333	50	51.6667	58.3333	55	55	63.3333	55	48.3333
subject 55	31.6667	35	33.3333	36.6667	33.3333	36.6667	43.3333	38.3333	33.3333	41.6667	35	41.6667	51.6667	40	46.6667	41.6667	45	51.6667	35	43.3333	45	41.6667	48.3333	45	43.3333	45	48.3333	31.6667	38.3333	53.3333	38.3333	40	41.6667	38.3333	45	31.6667	43.3333	43.3333	33.3333	43.3333	43.3333	40	45	38.3333	35	35	40	38.3333	45
subject 56	55	65	65	70	70	60	66.6667	51.6667	48.3333	55	51.6667	58.3333	65	75	63.3333	66.6667	65	66.6667	66.6667	65	65	65	66.6667	66.6667	70	61.6667	66.6667	60	63.3333	68.3333	63.3333	58.3333	80	63.3333	60	48.3333	61.6667	65	66.6667	53.3333	56.6667	63.3333	56.6667	53.3333	56.6667	58.3333	60	56.6667	63.3333
subject 57	48.3333	45	38.3333	50	53.3333	51.6667	51.6667	48.3333	48.3333	53.3333	53.3333	48.3333	50	40	46.6667	46.6667	48.3333	38.3333	48.3333	45	48.3333	55	46.6667	55	50	51.6667	53.3333	53.3333	46.6667	48.3333	53.3333	55	58.3333	58.3333	48.3333	48.3333	55	50	53.3333	50	38.3333	38.3333	55	46.6667	58.3333	38.3333	40	61.6667	48.3333
subject 58	60	56.6667	60	45	68.3333	61.6667	63.3333	58.3333	56.6667	63.3333	65	66.6667	53.3333	61.6667	56.6667	63.3333	45	61.6667	68.3333	73.3333	56.6667	61.6667	48.3333	61.6667	65	68.3333	68.3333	53.3333	66.6667	61.6667	70	56.6667	50	56.6667	51.6667	68.3333	61.6667	56.6667	56.6667	70	60	65	60	55	56.6667	55	75	61.6667	63.3333
subject 59	53.3333	50	63.3333	55	46.6667	58.3333	61.6667	63.3333	53.3333	58.3333	61.6667	68.3333	66.6667	46.6667	58.3333	61.6667	61.6667	61.6667	50	68.3333	58.3333	58.3333	55	63.3333	65	56.6667	65	68.3333	61.6667	58.3333	55	61.6667	58.3333	61.6667	61.6667	55	56.6667	51.6667	53.3333	65	58.3333	53.3333	55	55	58.3333	63.3333	50	55	58.3333
subject 60	35	41.6667	50	40	35	45	45	46.6667	43.3333	30	35	38.3333	53.3333	45	36.6667	46.6667	50	53.3333	46.6667	38.3333	41.6667	43.3333	56.6667	56.6667	43.3333	43.3333	45	43.3333	51.6667	50	43.3333	56.6667	43.3333	55	46.6667	36.6667	48.3333	53.3333	45	43.3333	53.3333	45	45	50	40	38.3333	45	51.6667	45
subject 61	60	46.6667	58.3333	63.3333	60	60	58.3333	71.6667	68.3333	66.6667	75	71.6667	71.6667	70	65	71.6667	86.6667	71.6667	73.3333	66.6667	73.3333	76.6667	83.3333	83.3333	68.3333	70	76.6667	65	73.3333	70	66.6667	73.3333	71.6667	68.3333	58.3333	65	78.3333	56.6667	56.6667	70	58.3333	63.3333	70	60	70	68.3333	68.3333	63.3333	73.3333
subject 62	55	56.6667	60	63.3333	53.3333	53.3333	48.3333	61.6667	63.3333	58.3333	60	56.6667	55	56.6667	60	45	63.3333	58.3333	50	61.6667	55	65	48.3333	46.6667	50	55	60	58.3333	53.3333	51.6667	68.3333	71.6667	41.6667	55	46.6667	51.6667	55	50	56.6667	53.3333	65	70	45	51.6667	60	63.3333	61.6667	51.6667	43.3333
subject 63	58.3333	41.6667	53.3333	51.6667	51.6667	46.6667	56.6667	66.6667	51.6667	58.3333	63.3333	66.6667	61.6667	51.6667	58.3333	61.6667	63.3333	53.3333	58.3333	53.3333	71.6667	63.3333	56.6667	51.6667	60	65	58.3333	60	50	56.6667	58.3333	51.6667	48.3333	45	48.3333	51.6667	55	40	51.6667	51.6667	50	56.6667	46.6667	51.6667	48.3333	45	51.6667	56.6667	51.6667
subject 64	56.6667	68.3333	68.3333	66.6667	53.3333	51.6667	65	66.6667	71.6667	68.3333	60	61.6667	70	66.6667	63.3333	60	63.3333	73.3333	63.3333	68.3333	70	78.3333	75	75	73.3333	73.3333	70	66.6667	63.3333	66.6667	75	68.3333	61.6667	68.3333	63.3333	76.6667	58.3333	68.3333	75	66.6667	68.3333	60	70	61.6667	65	66.6667	61.6667	56.6667	63.3333
subject 65	51.6667	51.6667	60	60	53.3333	45	58.3333	63.3333	63.3333	66.6667	56.6667	58.3333	71.6667	61.6667	58.3333	51.6667	73.3333	68.3333	61.6667	61.6667	55	65	66.6667	65	60	61.6667	70	55	61.6667	60	65	61.6667	66.6667	56.6667	51.6667	61.6667	63.3333	50	58.3333	66.6667	70	60	60	56.6667	55	60	70	53.3333	55
subject 66	60	53.3333	53.3333	53.3333	46.6667	53.3333	53.3333	38.3333	45	53.3333	55	60	51.6667	51.6667	60	56.6667	58.3333	50	50	48.3333	51.6667	46.6667	60	55	65	61.6667	66.6667	63.3333	53.3333	65	58.3333	61.6667	56.6667	63.3333	70	60	63.3333	60	55	53.3333	56.6667	58.3333	53.3333	55	53.3333	55	58.3333	65	50
subject 67	65	60	56.6667	61.6667	55	53.3333	50	63.3333	68.3333	61.6667	60	58.3333	73.3333	75	61.6667	63.3333	63.3333	68.3333	73.3333	66.6667	56.6667	71.6667	61.6667	55	66.6667	71.6667	65	66.6667	65	65	73.3333	61.6667	60	68.3333	61.6667	70	71.6667	60	71.6667	66.6667	63.3333	71.6667	66.6667	70	71.6667	70	73.3333	75	53.3333
subject 68	50	46.6667	45	43.3333	48.3333	43.3333	40	43.3333	46.6667	46.6667	46.6667	50	41.6667	55	66.6667	66.6667	56.6667	61.6667	61.6667	65	60	55	60	60	65	51.6667	48.3333	53.3333	61.6667	51.6667	50	43.3333	45	60	51.6667	50	53.3333	63.3333	51.6667	46.6667	50	61.6667	53.3333	46.6667	45	50	55	50	43.3333
subject 69	55	38.3333	43.3333	35	45	41.6667	43.3333	35	41.6667	48.3333	43.3333	51.6667	48.3333	50	41.6667	38.3333	48.3333	50	45	46.6667	36.6667	48.3333	51.6667	55	43.3333	51.6667	43.3333	41.6667	43.3333	55	51.6667	38.3333	41.6667	41.6667	50	51.6667	50	40	40	46.6667	28.3333	50	41.6667	41.6667	40	36.6667	40	41.6667	40
subject 70	43.3333	51.6667	48.3333	36.6667	43.3333	45	46.6667	51.6667	46.6667	51.6667	58.3333	48.3333	51.6667	58.3333	50	58.3333	60	53.3333	55	53.3333	51.6667	58.3333	50	43.3333	53.3333	60	60	53.3333	53.3333	58.3333	53.3333	55	55	53.3333	56.6667	48.3333	56.6667	53.3333	56.6667	48.3333	46.6667	50	48.3333	50	46.6667	53.3333	46.6667	50	56.6667
subject 71	51.6667	50	45	45	41.6667	35	38.3333	35	36.6667	50	40	46.6667	56.6667	55	58.3333	66.6667	65	71.6667	68.3333	68.3333	71.6667	65	71.6667	65	63.3333	66.6667	58.3333	63.3333	58.3333	58.3333	51.6667	53.3333	53.3333	56.6667	51.6667	48.3333	51.6667	40	50	46.6667	55	46.6667	51.6667	51.6667	60	46.6667	45	46.6667	58.3333
subject 72	68.3333	66.6667	65	56.6667	63.3333	55	61.6667	61.6667	65	70	63.3333	58.3333	71.6667	70	65	68.3333	70	66.6667	76.6667	71.6667	68.3333	68.3333	70	78.3333	80	68.3333	66.6667	76.6667	68.3333	70	60	63.3333	61.6667	60	68.3333	63.3333	61.6667	66.6667	68.3333	66.6667	65	58.3333	68.3333	61.6667	71.6667	73.3333	73.3333	63.3333	78.3333
subject 73	28.3333	35	36.6667	30	28.3333	33.3333	40	35	41.6667	33.3333	43.3333	43.3333	46.6667	33.3333	41.6667	50	53.3333	45	48.3333	40	38.3333	40	41.6667	36.6667	43.3333	31.6667	48.3333	38.3333	38.3333	43.3333	40	41.6667	35	45	33.3333	36.6667	38.3333	46.6667	35	40	43.3333	41.6667	35	41.6667	36.6667	36.6667	46.6667	30	31.6667
subject 74	53.3333	46.6667	40	46.6667	46.6667	50	56.6667	46.6667	50	41.6667	45	55	55	45	53.3333	56.6667	53.3333	55	55	58.3333	55	58.3333	61.6667	70	60	58.3333	61.6667	60	60	63.3333	55	53.3333	61.6667	58.3333	51.6667	45	53.3333	56.6667	56.6667	58.3333	55	48.3333	55	50	53.3333	53.3333	51.6667	53.3333	48.3333
subject 75	80	63.3333	58.3333	73.3333	66.6667	61.6667	70	63.3333	73.3333	71.6667	65	70	68.3333	70	73.3333	70	73.3333	71.6667	76.6667	83.3333	73.3333	71.6667	71.6667	65	76.6667	75	70	70	73.3333	70	75	88.3333	75	68.3333	71.6667	73.3333	81.6667	81.6667	73.3333	75	73.3333	70	80	78.3333	78.3333	78.3333	66.6667	68.3333	68.3333
subject 76	55	55	58.3333	66.6667	45	55	61.6667	50	46.6667	65	56.6667	51.6667	48.3333	55	65	51.6667	66.6667	66.6667	65	58.3333	50	68.3333	61.6667	56.6667	53.3333	65	60	50	51.6667	61.6667	66.6667	63.3333	61.6667	50	51.6667	58.3333	61.6667	58.3333	55	50	65	55	56.6667	53.3333	45	46.6667	61.6667	48.3333	58.3333
subject 77	61.6667	51.6667	60	63.3333	48.3333	58.3333	55	56.6667	61.6667	58.3333	68.3333	50	66.6667	58.3333	66.6667	65	71.6667	68.3333	51.6667	68.3333	61.6667	63.3333	70	61.6667	66.6667	65	61.6667	56.6667	61.6667	63.3333	66.6667	70	56.6667	60	51.6667	61.6667	65	61.6667	60	61.6667	63.3333	61.6667	68.3333	65	58.3333	61.6667	55	56.6667	55
subject 78	51.6667	45	53.3333	63.3333	61.6667	48.3333	38.3333	58.3333	66.6667	51.6667	51.6667	53.3333	65	63.3333	63.3333	65	58.3333	66.6667	61.6667	60	68.3333	55	60	65	66.6667	61.6667	61.6667	65	60	58.3333	70	58.3333	56.6667	61.6667	58.3333	63.3333	60	66.6667	60	63.3333	58.3333	58.3333	65	56.6667	55	56.6667	55	55	50
subject 79	38.3333	35	43.3333	38.3333	35	46.6667	31.6667	30	36.6667	41.6667	31.6667	31.6667	33.3333	38.3333	40	43.3333	46.6667	46.6667	41.6667	46.6667	48.3333	45	33.3333	38.3333	45	43.3333	41.6667	28.3333	36.6667	36.6667	35	40	36.6667	33.3333	40	40	31.6667	38.3333	31.6667	31.6667	46.6667	35	38.3333	40	35	35	40	33.3333	40
subject 80	51.6667	48.3333	58.3333	46.6667	51.6667	50	48.3333	43.3333	51.6667	53.3333	51.6667	60	55	46.6667	56.6667	65	65	56.6667	40	51.6667	56.6667	53.3333	61.6667	53.3333	50	56.6667	56.6667	51.6667	60	50	48.3333	51.6667	61.6667	53.3333	48.3333	51.6667	61.6667	61.6667	56.6667	51.6667	45	58.3333	63.3333	56.6667	55	51.6667	50	55	61.6667
[truncated: 2 more columns]

## Sheet: Theta
Supplementary Dataset 9. Data for Higuchi fractal dimension (HFD) degree of nonlinearity (DEG) (%) in theta frequency band in EEG channel O1. DEG is the percentage of segments where the null hypothesis of linearity is rejected. Δt is the segment length increment. The first segment (∆t=0) starts and ends at the theta peak amplitude and consists of an integer number of theta periods. The second seg…
Δt	0	3	6	9	12	15	18	21	24	27	30	33	36	39	42	45	48	51	54	57	60	63	66	69	72	75	78	81	84	87	90	93	96	99	102	105	108	111	114	117	120	123	126
subject 1	87.8049	73.1707	80.4878	80.4878	82.9268	70.7317	65.8537	70.7317	73.1707	75.6098	78.0488	87.8049	87.8049	73.1707	82.9268	78.0488	85.3659	85.3659	82.9268	85.3659	78.0488	80.4878	82.9268	85.3659	82.9268	92.6829	95.122	97.561	100	97.561	100	90.2439	90.2439	85.3659	80.4878	85.3659	75.6098	82.9268	75.6098	75.6098	73.1707	78.0488	85.3659
subject 2	75.6098	70.7317	68.2927	73.1707	73.1707	65.8537	68.2927	68.2927	68.2927	60.9756	58.5366	60.9756	60.9756	56.0976	53.6585	65.8537	68.2927	68.2927	65.8537	58.5366	63.4146	65.8537	65.8537	70.7317	73.1707	75.6098	82.9268	80.4878	78.0488	73.1707	68.2927	63.4146	68.2927	68.2927	63.4146	65.8537	65.8537	70.7317	65.8537	68.2927	68.2927	60.9756	68.2927
subject 3	92.6829	92.6829	92.6829	82.9268	73.1707	78.0488	87.8049	80.4878	87.8049	87.8049	82.9268	82.9268	78.0488	90.2439	87.8049	90.2439	97.561	97.561	102.439	104.878	109.756	109.756	107.317	109.756	112.195	114.634	119.512	109.756	107.317	102.439	104.878	102.439	102.439	102.439	92.6829	90.2439	85.3659	92.6829	80.4878	73.1707	70.7317	65.8537	68.2927
subject 4	60.9756	56.0976	56.0976	53.6585	46.3415	51.2195	56.0976	58.5366	56.0976	53.6585	68.2927	68.2927	68.2927	82.9268	90.2439	100	92.6829	92.6829	100	112.195	112.195	119.512	114.634	114.634	112.195	109.756	109.756	100	95.122	90.2439	92.6829	95.122	80.4878	75.6098	60.9756	63.4146	60.9756	60.9756	68.2927	65.8537	68.2927	65.8537	65.8537
subject 5	87.8049	87.8049	90.2439	82.9268	85.3659	87.8049	80.4878	80.4878	80.4878	80.4878	82.9268	85.3659	85.3659	90.2439	92.6829	102.439	100	92.6829	97.561	87.8049	97.561	92.6829	80.4878	85.3659	85.3659	90.2439	95.122	87.8049	87.8049	80.4878	80.4878	85.3659	85.3659	90.2439	95.122	85.3659	82.9268	90.2439	87.8049	92.6829	85.3659	87.8049	82.9268
subject 6	48.7805	56.0976	48.7805	53.6585	58.5366	58.5366	56.0976	65.8537	60.9756	56.0976	48.7805	58.5366	60.9756	58.5366	65.8537	70.7317	65.8537	65.8537	70.7317	80.4878	82.9268	82.9268	78.0488	75.6098	80.4878	80.4878	80.4878	75.6098	75.6098	73.1707	68.2927	65.8537	63.4146	51.2195	60.9756	53.6585	56.0976	60.9756	65.8537	65.8537	63.4146	65.8537	60.9756
subject 7	53.6585	46.3415	53.6585	56.0976	48.7805	43.9024	46.3415	48.7805	56.0976	70.7317	63.4146	65.8537	65.8537	63.4146	63.4146	63.4146	63.4146	73.1707	68.2927	75.6098	68.2927	70.7317	65.8537	70.7317	73.1707	70.7317	70.7317	70.7317	70.7317	63.4146	56.0976	58.5366	56.0976	56.0976	46.3415	41.4634	39.0244	41.4634	39.0244	46.3415	51.2195	48.7805	56.0976
subject 8	51.2195	48.7805	46.3415	43.9024	43.9024	36.5854	39.0244	36.5854	46.3415	56.0976	51.2195	56.0976	58.5366	58.5366	68.2927	65.8537	70.7317	65.8537	68.2927	63.4146	63.4146	58.5366	53.6585	56.0976	56.0976	58.5366	63.4146	51.2195	48.7805	56.0976	58.5366	63.4146	56.0976	56.0976	58.5366	53.6585	53.6585	53.6585	46.3415	51.2195	46.3415	48.7805	48.7805
subject 9	53.6585	56.0976	65.8537	58.5366	58.5366	65.8537	68.2927	65.8537	65.8537	65.8537	58.5366	56.0976	53.6585	56.0976	60.9756	68.2927	63.4146	58.5366	63.4146	60.9756	58.5366	58.5366	56.0976	53.6585	43.9024	39.0244	41.4634	36.5854	46.3415	43.9024	48.7805	46.3415	51.2195	53.6585	48.7805	51.2195	51.2195	56.0976	56.0976	56.0976	56.0976	60.9756	58.5366
subject 10	51.2195	56.0976	43.9024	36.5854	41.4634	41.4634	41.4634	39.0244	31.7073	34.1463	29.2683	36.5854	39.0244	39.0244	41.4634	43.9024	43.9024	46.3415	46.3415	48.7805	51.2195	56.0976	51.2195	48.7805	41.4634	41.4634	51.2195	53.6585	53.6585	53.6585	51.2195	51.2195	51.2195	34.1463	41.4634	43.9024	46.3415	39.0244	29.2683	29.2683	39.0244	41.4634	43.9024
subject 11	53.6585	53.6585	53.6585	51.2195	60.9756	63.4146	58.5366	58.5366	68.2927	78.0488	82.9268	80.4878	78.0488	75.6098	73.1707	78.0488	75.6098	80.4878	75.6098	80.4878	80.4878	78.0488	78.0488	78.0488	78.0488	75.6098	75.6098	73.1707	68.2927	78.0488	73.1707	73.1707	68.2927	63.4146	63.4146	56.0976	63.4146	63.4146	58.5366	53.6585	63.4146	63.4146	56.0976
subject 12	53.6585	56.0976	51.2195	51.2195	53.6585	51.2195	53.6585	63.4146	53.6585	60.9756	60.9756	60.9756	56.0976	60.9756	60.9756	63.4146	53.6585	63.4146	56.0976	56.0976	56.0976	60.9756	58.5366	58.5366	58.5366	53.6585	58.5366	51.2195	43.9024	43.9024	51.2195	56.0976	58.5366	65.8537	63.4146	58.5366	51.2195	51.2195	58.5366	60.9756	53.6585	58.5366	60.9756
subject 13	56.0976	51.2195	53.6585	56.0976	48.7805	46.3415	51.2195	51.2195	58.5366	51.2195	51.2195	51.2195	53.6585	53.6585	51.2195	58.5366	63.4146	65.8537	65.8537	70.7317	73.1707	70.7317	68.2927	63.4146	63.4146	60.9756	53.6585	51.2195	53.6585	58.5366	65.8537	60.9756	60.9756	51.2195	51.2195	58.5366	56.0976	53.6585	53.6585	58.5366	43.9024	46.3415	43.9024
subject 14	21.9512	24.3902	26.8293	26.8293	31.7073	36.5854	29.2683	36.5854	31.7073	31.7073	36.5854	46.3415	46.3415	56.0976	56.0976	53.6585	51.2195	48.7805	46.3415	53.6585	56.0976	48.7805	46.3415	53.6585	46.3415	53.6585	46.3415	51.2195	43.9024	43.9024	46.3415	41.4634	41.4634	36.5854	39.0244	34.1463	34.1463	31.7073	36.5854	39.0244	36.5854	39.0244	36.5854
subject 15	51.2195	53.6585	53.6585	53.6585	58.5366	63.4146	60.9756	65.8537	65.8537	70.7317	68.2927	68.2927	60.9756	68.2927	70.7317	70.7317	70.7317	73.1707	78.0488	82.9268	87.8049	92.6829	87.8049	87.8049	85.3659	82.9268	82.9268	80.4878	78.0488	80.4878	73.1707	75.6098	73.1707	75.6098	78.0488	75.6098	73.1707	70.7317	65.8537	73.1707	68.2927	68.2927	73.1707
subject 16	68.2927	63.4146	56.0976	53.6585	56.0976	56.0976	58.5366	46.3415	58.5366	53.6585	41.4634	46.3415	39.0244	43.9024	48.7805	51.2195	53.6585	48.7805	53.6585	60.9756	51.2195	56.0976	58.5366	56.0976	43.9024	48.7805	46.3415	41.4634	43.9024	43.9024	51.2195	51.2195	48.7805	51.2195	58.5366	56.0976	51.2195	63.4146	63.4146	65.8537	65.8537	63.4146	68.2927
subject 17	60.9756	56.0976	53.6585	56.0976	56.0976	58.5366	53.6585	70.7317	70.7317	65.8537	60.9756	56.0976	58.5366	53.6585	53.6585	56.0976	58.5366	58.5366	58.5366	58.5366	53.6585	60.9756	63.4146	65.8537	60.9756	60.9756	58.5366	60.9756	58.5366	63.4146	58.5366	56.0976	58.5366	51.2195	48.7805	53.6585	53.6585	46.3415	60.9756	63.4146	60.9756	63.4146	60.9756
subject 18	56.0976	53.6585	48.7805	48.7805	48.7805	48.7805	48.7805	46.3415	48.7805	53.6585	51.2195	53.6585	53.6585	46.3415	48.7805	43.9024	46.3415	53.6585	53.6585	56.0976	65.8537	70.7317	68.2927	63.4146	68.2927	68.2927	70.7317	70.7317	60.9756	60.9756	56.0976	51.2195	51.2195	53.6585	58.5366	60.9756	58.5366	53.6585	51.2195	48.7805	56.0976	53.6585	48.7805
subject 19	68.2927	70.7317	73.1707	65.8537	68.2927	68.2927	63.4146	60.9756	56.0976	56.0976	58.5366	56.0976	63.4146	58.5366	60.9756	65.8537	65.8537	63.4146	63.4146	70.7317	65.8537	63.4146	63.4146	60.9756	58.5366	58.5366	51.2195	56.0976	46.3415	51.2195	58.5366	53.6585	58.5366	56.0976	58.5366	58.5366	60.9756	58.5366	58.5366	60.9756	58.5366	58.5366	60.9756
subject 20	51.2195	43.9024	41.4634	39.0244	43.9024	41.4634	46.3415	46.3415	41.4634	48.7805	41.4634	53.6585	56.0976	53.6585	53.6585	63.4146	58.5366	65.8537	63.4146	65.8537	63.4146	60.9756	63.4146	63.4146	60.9756	73.1707	68.2927	68.2927	65.8537	65.8537	63.4146	58.5366	58.5366	65.8537	63.4146	53.6585	60.9756	63.4146	60.9756	60.9756	53.6585	53.6585	53.6585
subject 21	65.8537	60.9756	65.8537	70.7317	65.8537	68.2927	60.9756	63.4146	58.5366	58.5366	60.9756	58.5366	58.5366	63.4146	63.4146	63.4146	65.8537	73.1707	80.4878	78.0488	78.0488	75.6098	73.1707	68.2927	68.2927	68.2927	70.7317	73.1707	75.6098	80.4878	78.0488	78.0488	80.4878	80.4878	82.9268	82.9268	87.8049	82.9268	73.1707	70.7317	68.2927	70.7317	75.6098
subject 22	39.0244	46.3415	34.1463	31.7073	41.4634	31.7073	31.7073	31.7073	41.4634	46.3415	43.9024	39.0244	46.3415	51.2195	63.4146	56.0976	58.5366	51.2195	56.0976	60.9756	60.9756	51.2195	56.0976	60.9756	73.1707	68.2927	63.4146	65.8537	70.7317	68.2927	70.7317	70.7317	68.2927	63.4146	68.2927	58.5366	63.4146	58.5366	60.9756	58.5366	60.9756	60.9756	58.5366
subject 23	78.0488	73.1707	75.6098	68.2927	70.7317	65.8537	65.8537	63.4146	60.9756	58.5366	53.6585	53.6585	60.9756	65.8537	70.7317	73.1707	73.1707	65.8537	68.2927	65.8537	70.7317	78.0488	75.6098	78.0488	78.0488	78.0488	75.6098	78.0488	78.0488	75.6098	73.1707	78.0488	78.0488	73.1707	68.2927	70.7317	75.6098	73.1707	70.7317	63.4146	60.9756	58.5366	56.0976
subject 24	60.9756	60.9756	60.9756	63.4146	73.1707	65.8537	63.4146	65.8537	63.4146	58.5366	53.6585	53.6585	53.6585	48.7805	48.7805	48.7805	46.3415	51.2195	56.0976	58.5366	58.5366	63.4146	68.2927	70.7317	68.2927	73.1707	70.7317	68.2927	68.2927	70.7317	73.1707	70.7317	70.7317	70.7317	65.8537	60.9756	63.4146	68.2927	63.4146	65.8537	63.4146	56.0976	58.5366
subject 25	63.4146	63.4146	53.6585	48.7805	48.7805	48.7805	51.2195	43.9024	46.3415	46.3415	43.9024	56.0976	58.5366	63.4146	60.9756	63.4146	65.8537	63.4146	58.5366	60.9756	56.0976	53.6585	51.2195	53.6585	58.5366	56.0976	56.0976	60.9756	56.0976	56.0976	51.2195	51.2195	53.6585	48.7805	48.7805	53.6585	51.2195	43.9024	53.6585	51.2195	48.7805	56.0976	56.0976
subject 26	56.0976	60.9756	56.0976	56.0976	48.7805	46.3415	46.3415	48.7805	51.2195	53.6585	53.6585	51.2195	53.6585	56.0976	58.5366	63.4146	68.2927	68.2927	63.4146	60.9756	63.4146	60.9756	60.9756	78.0488	68.2927	68.2927	70.7317	70.7317	65.8537	56.0976	56.0976	56.0976	46.3415	43.9024	46.3415	46.3415	43.9024	43.9024	39.0244	53.6585	51.2195	48.7805	46.3415
subject 27	51.2195	43.9024	43.9024	39.0244	34.1463	34.1463	34.1463	36.5854	48.7805	48.7805	53.6585	46.3415	41.4634	41.4634	46.3415	51.2195	51.2195	48.7805	51.2195	48.7805	46.3415	43.9024	51.2195	51.2195	51.2195	51.2195	53.6585	48.7805	51.2195	48.7805	46.3415	48.7805	51.2195	51.2195	46.3415	46.3415	51.2195	51.2195	46.3415	46.3415	41.4634	48.7805	48.7805
subject 28	24.3902	31.7073	26.8293	34.1463	39.0244	29.2683	29.2683	26.8293	21.9512	19.5122	21.9512	24.3902	31.7073	36.5854	48.7805	51.2195	53.6585	51.2195	53.6585	53.6585	51.2195	53.6585	51.2195	41.4634	39.0244	39.0244	39.0244	41.4634	41.4634	39.0244	36.5854	41.4634	39.0244	43.9024	31.7073	34.1463	36.5854	36.5854	34.1463	39.0244	34.1463	39.0244	39.0244
subject 29	36.5854	43.9024	43.9024	43.9024	51.2195	56.0976	48.7805	43.9024	34.1463	39.0244	39.0244	36.5854	36.5854	36.5854	39.0244	43.9024	46.3415	46.3415	46.3415	48.7805	48.7805	39.0244	34.1463	36.5854	39.0244	41.4634	36.5854	36.5854	36.5854	34.1463	34.1463	41.4634	41.4634	39.0244	46.3415	51.2195	48.7805	48.7805	43.9024	48.7805	51.2195	51.2195	46.3415
subject 30	34.1463	34.1463	31.7073	29.2683	41.4634	43.9024	48.7805	41.4634	34.1463	36.5854	39.0244	31.7073	31.7073	39.0244	36.5854	48.7805	43.9024	51.2195	46.3415	48.7805	43.9024	39.0244	36.5854	48.7805	41.4634	39.0244	41.4634	34.1463	41.4634	36.5854	36.5854	41.4634	43.9024	46.3415	51.2195	51.2195	43.9024	46.3415	53.6585	51.2195	43.9024	43.9024	41.4634
subject 31	41.4634	39.0244	39.0244	41.4634	43.9024	41.4634	41.4634	43.9024	41.4634	46.3415	48.7805	58.5366	60.9756	56.0976	60.9756	65.8537	75.6098	75.6098	80.4878	85.3659	82.9268	80.4878	78.0488	75.6098	78.0488	75.6098	70.7317	70.7317	70.7317	68.2927	70.7317	65.8537	56.0976	53.6585	51.2195	41.4634	43.9024	48.7805	39.0244	36.5854	36.5854	36.5854	39.0244
subject 32	31.7073	36.5854	36.5854	39.0244	41.4634	43.9024	36.5854	39.0244	36.5854	39.0244	31.7073	41.4634	41.4634	46.3415	46.3415	51.2195	48.7805	48.7805	48.7805	39.0244	43.9024	46.3415	43.9024	39.0244	41.4634	39.0244	39.0244	41.4634	48.7805	48.7805	36.5854	39.0244	41.4634	36.5854	36.5854	39.0244	36.5854	36.5854	36.5854	39.0244	41.4634	31.7073	36.5854
subject 33	36.5854	34.1463	36.5854	39.0244	43.9024	51.2195	48.7805	46.3415	43.9024	43.9024	34.1463	36.5854	43.9024	43.9024	43.9024	46.3415	43.9024	39.0244	48.7805	41.4634	39.0244	39.0244	46.3415	39.0244	39.0244	41.4634	43.9024	43.9024	43.9024	46.3415	41.4634	46.3415	51.2195	48.7805	41.4634	41.4634	36.5854	36.5854	36.5854	24.3902	29.2683	31.7073	31.7073
subject 34	51.2195	48.7805	53.6585	60.9756	56.0976	58.5366	56.0976	58.5366	63.4146	60.9756	53.6585	48.7805	46.3415	46.3415	56.0976	63.4146	60.9756	68.2927	70.7317	70.7317	73.1707	70.7317	73.1707	73.1707	75.6098	70.7317	68.2927	60.9756	70.7317	68.2927	68.2927	65.8537	58.5366	63.4146	53.6585	60.9756	56.0976	60.9756	60.9756	56.0976	56.0976	48.7805	48.7805
subject 35	63.4146	56.0976	53.6585	51.2195	46.3415	51.2195	51.2195	46.3415	58.5366	63.4146	51.2195	53.6585	53.6585	51.2195	51.2195	68.2927	65.8537	68.2927	73.1707	75.6098	78.0488	80.4878	85.3659	82.9268	78.0488	73.1707	75.6098	78.0488	73.1707	68.2927	73.1707	68.2927	70.7317	65.8537	56.0976	51.2195	53.6585	48.7805	53.6585	56.0976	63.4146	70.7317	60.9756
subject 36	56.0976	51.2195	48.7805	51.2195	48.7805	41.4634	39.0244	46.3415	43.9024	48.7805	46.3415	46.3415	41.4634	41.4634	39.0244	53.6585	51.2195	41.4634	39.0244	43.9024	48.7805	46.3415	48.7805	46.3415	53.6585	51.2195	56.0976	58.5366	58.5366	63.4146	46.3415	48.7805	51.2195	48.7805	46.3415	56.0976	51.2195	51.2195	51.2195	46.3415	41.4634	48.7805	41.4634
subject 37	58.5366	56.0976	53.6585	51.2195	53.6585	56.0976	51.2195	53.6585	48.7805	56.0976	60.9756	56.0976	46.3415	48.7805	56.0976	60.9756	58.5366	73.1707	68.2927	68.2927	73.1707	78.0488	80.4878	78.0488	78.0488	75.6098	78.0488	78.0488	78.0488	75.6098	73.1707	73.1707	75.6098	68.2927	58.5366	58.5366	53.6585	53.6585	51.2195	48.7805	48.7805	46.3415	46.3415
subject 38	58.5366	68.2927	73.1707	70.7317	70.7317	73.1707	58.5366	63.4146	63.4146	65.8537	65.8537	78.0488	78.0488	78.0488	78.0488	80.4878	90.2439	90.2439	90.2439	95.122	95.122	95.122	95.122	97.561	95.122	95.122	92.6829	90.2439	87.8049	85.3659	90.2439	80.4878	80.4878	75.6098	70.7317	73.1707	58.5366	58.5366	63.4146	68.2927	68.2927	68.2927	65.8537
subject 39	68.2927	60.9756	63.4146	58.5366	58.5366	68.2927	70.7317	60.9756	68.2927	60.9756	56.0976	56.0976	53.6585	56.0976	56.0976	63.4146	56.0976	58.5366	56.0976	63.4146	68.2927	70.7317	70.7317	73.1707	70.7317	65.8537	68.2927	65.8537	58.5366	68.2927	60.9756	56.0976	58.5366	60.9756	60.9756	63.4146	63.4146	60.9756	68.2927	68.2927	58.5366	56.0976	56.0976
subject 40	51.2195	58.5366	65.8537	48.7805	51.2195	58.5366	53.6585	46.3415	51.2195	48.7805	53.6585	48.7805	58.5366	53.6585	58.5366	65.8537	63.4146	56.0976	58.5366	60.9756	60.9756	60.9756	65.8537	63.4146	60.9756	63.4146	68.2927	58.5366	51.2195	51.2195	53.6585	51.2195	58.5366	48.7805	48.7805	51.2195	51.2195	48.7805	51.2195	48.7805	46.3415	43.9024	39.0244
subject 41	31.7073	41.4634	41.4634	36.5854	31.7073	31.7073	34.1463	31.7073	31.7073	31.7073	29.2683	34.1463	36.5854	36.5854	39.0244	41.4634	46.3415	48.7805	48.7805	51.2195	48.7805	53.6585	53.6585	58.5366	51.2195	51.2195	46.3415	53.6585	51.2195	51.2195	53.6585	46.3415	53.6585	43.9024	48.7805	48.7805	39.0244	43.9024	39.0244	39.0244	41.4634	39.0244	43.9024
subject 42	36.5854	36.5854	34.1463	43.9024	48.7805	51.2195	53.6585	48.7805	48.7805	56.0976	53.6585	56.0976	56.0976	56.0976	56.0976	58.5366	63.4146	63.4146	65.8537	65.8537	70.7317	75.6098	75.6098	73.1707	78.0488	80.4878	78.0488	80.4878	75.6098	70.7317	73.1707	73.1707	68.2927	63.4146	63.4146	65.8537	70.7317	68.2927	63.4146	58.5366	56.0976	56.0976	65.8537
subject 43	63.4146	58.5366	56.0976	63.4146	58.5366	58.5366	53.6585	56.0976	53.6585	53.6585	56.0976	56.0976	68.2927	70.7317	68.2927	68.2927	65.8537	73.1707	73.1707	73.1707	70.7317	63.4146	58.5366	60.9756	56.0976	58.5366	58.5366	70.7317	68.2927	60.9756	56.0976	53.6585	53.6585	53.6585	48.7805	46.3415	48.7805	56.0976	51.2195	43.9024	43.9024	53.6585	60.9756
subject 44	46.3415	48.7805	43.9024	53.6585	63.4146	65.8537	65.8537	60.9756	63.4146	60.9756	63.4146	60.9756	65.8537	65.8537	78.0488	73.1707	75.6098	73.1707	68.2927	68.2927	70.7317	70.7317	65.8537	63.4146	65.8537	65.8537	73.1707	68.2927	68.2927	63.4146	63.4146	65.8537	63.4146	63.4146	58.5366	58.5366	56.0976	63.4146	70.7317	68.2927	68.2927	73.1707	60.9756
subject 45	26.8293	36.5854	36.5854	41.4634	36.5854	41.4634	43.9024	43.9024	39.0244	39.0244	39.0244	31.7073	36.5854	34.1463	39.0244	48.7805	51.2195	48.7805	51.2195	51.2195	53.6585	58.5366	56.0976	53.6585	56.0976	53.6585	51.2195	48.7805	51.2195	48.7805	48.7805	46.3415	46.3415	46.3415	43.9024	43.9024	48.7805	41.4634	41.4634	39.0244	41.4634	43.9024	48.7805
subject 46	24.3902	21.9512	19.5122	24.3902	29.2683	41.4634	39.0244	43.9024	34.1463	39.0244	29.2683	34.1463	39.0244	36.5854	46.3415	51.2195	53.6585	48.7805	41.4634	46.3415	48.7805	51.2195	41.4634	43.9024	36.5854	39.0244	41.4634	43.9024	48.7805	43.9024	41.4634	31.7073	34.1463	36.5854	36.5854	39.0244	34.1463	29.2683	26.8293	31.7073	39.0244	43.9024	41.4634
subject 47	43.9024	34.1463	31.7073	34.1463	31.7073	34.1463	26.8293	21.9512	29.2683	24.3902	31.7073	34.1463	36.5854	34.1463	43.9024	41.4634	48.7805	43.9024	46.3415	41.4634	48.7805	51.2195	41.4634	36.5854	31.7073	31.7073	39.0244	34.1463	41.4634	41.4634	39.0244	46.3415	39.0244	36.5854	34.1463	31.7073	34.1463	29.2683	29.2683	29.2683	31.7073	34.1463	31.7073
subject 48	46.3415	48.7805	51.2195	51.2195	46.3415	53.6585	43.9024	46.3415	53.6585	43.9024	48.7805	58.5366	65.8537	65.8537	78.0488	92.6829	90.2439	92.6829	92.6829	92.6829	87.8049	82.9268	85.3659	82.9268	85.3659	82.9268	80.4878	78.0488	73.1707	70.7317	68.2927	65.8537	51.2195	46.3415	36.5854	36.5854	31.7073	36.5854	36.5854	43.9024	51.2195	48.7805	46.3415
subject 49	48.7805	43.9024	48.7805	46.3415	46.3415	46.3415	46.3415	56.0976	51.2195	51.2195	53.6585	58.5366	53.6585	53.6585	56.0976	56.0976	48.7805	53.6585	53.6585	60.9756	65.8537	68.2927	68.2927	70.7317	73.1707	70.7317	68.2927	70.7317	65.8537	65.8537	63.4146	68.2927	70.7317	63.4146	65.8537	63.4146	60.9756	65.8537	60.9756	63.4146	60.9756	60.9756	63.4146
subject 50	51.2195	48.7805	51.2195	51.2195	58.5366	56.0976	56.0976	58.5366	58.5366	58.5366	56.0976	56.0976	51.2195	46.3415	41.4634	34.1463	46.3415	46.3415	51.2195	48.7805	46.3415	36.5854	31.7073	36.5854	36.5854	39.0244	39.0244	36.5854	36.5854	39.0244	31.7073	31.7073	41.4634	53.6585	56.0976	58.5366	53.6585	51.2195	53.6585	56.0976	51.2195	48.7805	39.0244
subject 51	41.4634	46.3415	53.6585	41.4634	43.9024	48.7805	48.7805	48.7805	39.0244	53.6585	46.3415	46.3415	51.2195	48.7805	48.7805	56.0976	58.5366	53.6585	53.6585	48.7805	53.6585	53.6585	48.7805	41.4634	48.7805	58.5366	60.9756	60.9756	60.9756	65.8537	58.5366	58.5366	53.6585	56.0976	53.6585	53.6585	48.7805	51.2195	46.3415	60.9756	65.8537	60.9756	56.0976
subject 52	53.6585	68.2927	56.0976	58.5366	53.6585	58.5366	46.3415	46.3415	41.4634	36.5854	43.9024	51.2195	58.5366	60.9756	58.5366	60.9756	56.0976	53.6585	60.9756	58.5366	60.9756	60.9756	63.4146	65.8537	63.4146	60.9756	60.9756	53.6585	58.5366	60.9756	58.5366	56.0976	58.5366	63.4146	51.2195	48.7805	48.7805	46.3415	46.3415	46.3415	48.7805	53.6585	60.9756
subject 53	60.9756	60.9756	63.4146	58.5366	60.9756	56.0976	56.0976	51.2195	48.7805	43.9024	46.3415	58.5366	58.5366	56.0976	56.0976	56.0976	53.6585	58.5366	63.4146	63.4146	65.8537	63.4146	60.9756	58.5366	70.7317	70.7317	70.7317	75.6098	70.7317	80.4878	73.1707	73.1707	63.4146	63.4146	58.5366	60.9756	63.4146	60.9756	56.0976	56.0976	53.6585	56.0976	60.9756
subject 54	43.9024	46.3415	41.4634	41.4634	36.5854	36.5854	36.5854	36.5854	41.4634	39.0244	48.7805	56.0976	48.7805	51.2195	51.2195	53.6585	51.2195	51.2195	53.6585	53.6585	53.6585	51.2195	53.6585	51.2195	53.6585	46.3415	53.6585	53.6585	51.2195	56.0976	51.2195	53.6585	53.6585	51.2195	56.0976	58.5366	56.0976	56.0976	56.0976	51.2195	46.3415	51.2195	51.2195
subject 55	43.9024	36.5854	31.7073	36.5854	36.5854	41.4634	36.5854	43.9024	41.4634	39.0244	26.8293	26.8293	29.2683	36.5854	34.1463	34.1463	36.5854	43.9024	41.4634	46.3415	46.3415	56.0976	56.0976	53.6585	41.4634	43.9024	48.7805	43.9024	48.7805	43.9024	41.4634	36.5854	39.0244	39.0244	46.3415	46.3415	43.9024	41.4634	39.0244	36.5854	31.7073	31.7073	36.5854
subject 56	63.4146	51.2195	48.7805	48.7805	48.7805	56.0976	53.6585	58.5366	58.5366	60.9756	51.2195	48.7805	53.6585	56.0976	68.2927	63.4146	53.6585	56.0976	56.0976	63.4146	63.4146	75.6098	75.6098	68.2927	65.8537	63.4146	63.4146	68.2927	75.6098	80.4878	80.4878	70.7317	68.2927	68.2927	68.2927	65.8537	63.4146	70.7317	68.2927	68.2927	73.1707	73.1707	73.1707
subject 57	36.5854	34.1463	34.1463	34.1463	31.7073	26.8293	39.0244	36.5854	36.5854	43.9024	46.3415	53.6585	48.7805	53.6585	51.2195	53.6585	60.9756	58.5366	63.4146	65.8537	65.8537	58.5366	65.8537	63.4146	68.2927	68.2927	65.8537	63.4146	60.9756	60.9756	56.0976	46.3415	51.2195	41.4634	43.9024	29.2683	31.7073	34.1463	31.7073	39.0244	34.1463	43.9024	41.4634
subject 58	68.2927	70.7317	75.6098	63.4146	60.9756	60.9756	63.4146	58.5366	60.9756	68.2927	63.4146	65.8537	68.2927	65.8537	73.1707	70.7317	73.1707	68.2927	75.6098	73.1707	73.1707	78.0488	75.6098	70.7317	70.7317	60.9756	60.9756	58.5366	58.5366	60.9756	60.9756	60.9756	65.8537	63.4146	60.9756	65.8537	63.4146	65.8537	60.9756	60.9756	58.5366	56.0976	65.8537
subject 59	75.6098	65.8537	63.4146	68.2927	65.8537	60.9756	63.4146	65.8537	63.4146	60.9756	65.8537	63.4146	65.8537	63.4146	63.4146	65.8537	68.2927	65.8537	70.7317	68.2927	80.4878	78.0488	80.4878	75.6098	75.6098	73.1707	70.7317	70.7317	75.6098	78.0488	78.0488	78.0488	80.4878	75.6098	70.7317	70.7317	65.8537	68.2927	73.1707	73.1707	70.7317	73.1707	68.2927
subject 60	39.0244	31.7073	39.0244	31.7073	41.4634	48.7805	53.6585	53.6585	53.6585	53.6585	56.0976	48.7805	51.2195	48.7805	51.2195	41.4634	48.7805	51.2195	46.3415	51.2195	53.6585	51.2195	51.2195	46.3415	46.3415	48.7805	43.9024	41.4634	41.4634	41.4634	46.3415	53.6585	53.6585	51.2195	48.7805	53.6585	48.7805	51.2195	51.2195	51.2195	48.7805	56.0976	58.5366
subject 61	70.7317	70.7317	60.9756	63.4146	58.5366	60.9756	58.5366	63.4146	73.1707	65.8537	63.4146	63.4146	65.8537	73.1707	75.6098	73.1707	78.0488	75.6098	80.4878	85.3659	80.4878	75.6098	68.2927	63.4146	65.8537	68.2927	65.8537	68.2927	70.7317	65.8537	70.7317	75.6098	78.0488	73.1707	73.1707	73.1707	68.2927	68.2927	73.1707	70.7317	73.1707	65.8537	65.8537
subject 62	48.7805	46.3415	43.9024	48.7805	43.9024	41.4634	41.4634	39.0244	41.4634	48.7805	53.6585	58.5366	53.6585	58.5366	63.4146	60.9756	63.4146	56.0976	58.5366	63.4146	58.5366	68.2927	70.7317	65.8537	70.7317	68.2927	73.1707	75.6098	70.7317	68.2927	70.7317	65.8537	63.4146	60.9756	56.0976	53.6585	53.6585	46.3415	51.2195	56.0976	53.6585	58.5366	60.9756
subject 63	56.0976	48.7805	46.3415	43.9024	46.3415	41.4634	43.9024	41.4634	41.4634	46.3415	41.4634	41.4634	53.6585	58.5366	51.2195	56.0976	53.6585	56.0976	56.0976	58.5366	56.0976	51.2195	48.7805	51.2195	46.3415	48.7805	43.9024	48.7805	51.2195	56.0976	56.0976	63.4146	58.5366	56.0976	58.5366	51.2195	53.6585	43.9024	43.9024	39.0244	43.9024	46.3415	48.7805
subject 64	60.9756	68.2927	63.4146	60.9756	63.4146	65.8537	65.8537	60.9756	60.9756	60.9756	68.2927	65.8537	73.1707	58.5366	68.2927	65.8537	65.8537	63.4146	68.2927	63.4146	65.8537	65.8537	68.2927	56.0976	65.8537	60.9756	56.0976	68.2927	63.4146	60.9756	60.9756	63.4146	68.2927	68.2927	68.2927	75.6098	70.7317	68.2927	75.6098	80.4878	75.6098	73.1707	63.4146
subject 65	56.0976	51.2195	48.7805	60.9756	43.9024	51.2195	48.7805	48.7805	60.9756	60.9756	58.5366	58.5366	56.0976	53.6585	53.6585	43.9024	53.6585	53.6585	51.2195	63.4146	60.9756	63.4146	65.8537	65.8537	60.9756	56.0976	53.6585	58.5366	63.4146	65.8537	60.9756	60.9756	58.5366	63.4146	60.9756	58.5366	58.5366	48.7805	48.7805	46.3415	41.4634	43.9024	48.7805
subject 66	53.6585	56.0976	58.5366	63.4146	60.9756	56.0976	48.7805	53.6585	46.3415	51.2195	51.2195	53.6585	53.6585	60.9756	58.5366	56.0976	60.9756	58.5366	53.6585	58.5366	60.9756	58.5366	60.9756	58.5366	58.5366	58.5366	58.5366	51.2195	51.2195	56.0976	46.3415	53.6585	51.2195	65.8537	65.8537	68.2927	70.7317	63.4146	56.0976	56.0976	56.0976	58.5366	56.0976
subject 67	80.4878	75.6098	73.1707	73.1707	70.7317	65.8537	73.1707	73.1707	78.0488	82.9268	78.0488	75.6098	70.7317	65.8537	65.8537	65.8537	68.2927	70.7317	75.6098	65.8537	65.8537	60.9756	63.4146	68.2927	68.2927	70.7317	70.7317	68.2927	63.4146	68.2927	70.7317	73.1707	70.7317	73.1707	73.1707	65.8537	68.2927	75.6098	73.1707	70.7317	73.1707	73.1707	70.7317
subject 68	51.2195	48.7805	48.7805	43.9024	43.9024	51.2195	48.7805	43.9024	48.7805	36.5854	39.0244	39.0244	41.4634	36.5854	46.3415	43.9024	41.4634	39.0244	39.0244	39.0244	43.9024	41.4634	34.1463	36.5854	51.2195	51.2195	53.6585	58.5366	53.6585	56.0976	58.5366	60.9756	56.0976	51.2195	51.2195	51.2195	46.3415	41.4634	41.4634	39.0244	39.0244	39.0244	36.5854
subject 69	31.7073	24.3902	31.7073	34.1463	36.5854	43.9024	39.0244	41.4634	41.4634	43.9024	41.4634	43.9024	48.7805	39.0244	48.7805	34.1463	34.1463	31.7073	34.1463	36.5854	39.0244	43.9024	41.4634	46.3415	41.4634	41.4634	43.9024	41.4634	36.5854	41.4634	36.5854	34.1463	31.7073	26.8293	26.8293	29.2683	31.7073	34.1463	34.1463	36.5854	34.1463	34.1463	43.9024
subject 70	48.7805	51.2195	48.7805	46.3415	43.9024	46.3415	48.7805	58.5366	58.5366	53.6585	63.4146	63.4146	60.9756	58.5366	56.0976	56.0976	60.9756	56.0976	65.8537	60.9756	58.5366	53.6585	58.5366	53.6585	51.2195	48.7805	51.2195	58.5366	63.4146	73.1707	70.7317	70.7317	68.2927	60.9756	56.0976	53.6585	56.0976	58.5366	56.0976	53.6585	48.7805	58.5366	51.2195
subject 71	41.4634	41.4634	46.3415	48.7805	41.4634	41.4634	43.9024	43.9024	46.3415	48.7805	51.2195	39.0244	36.5854	39.0244	41.4634	41.4634	51.2195	53.6585	51.2195	43.9024	39.0244	39.0244	39.0244	43.9024	60.9756	60.9756	51.2195	46.3415	46.3415	39.0244	36.5854	56.0976	51.2195	58.5366	51.2195	48.7805	41.4634	39.0244	31.7073	43.9024	41.4634	43.9024	36.5854
subject 72	56.0976	60.9756	58.5366	63.4146	65.8537	68.2927	58.5366	68.2927	70.7317	65.8537	65.8537	70.7317	75.6098	70.7317	68.2927	68.2927	68.2927	65.8537	70.7317	65.8537	65.8537	63.4146	56.0976	70.7317	75.6098	75.6098	78.0488	73.1707	68.2927	73.1707	70.7317	65.8537	63.4146	73.1707	63.4146	68.2927	65.8537	68.2927	70.7317	73.1707	73.1707	70.7317	70.7317
subject 73	41.4634	36.5854	39.0244	36.5854	41.4634	39.0244	41.4634	46.3415	51.2195	48.7805	46.3415	46.3415	48.7805	43.9024	46.3415	43.9024	39.0244	39.0244	41.4634	34.1463	43.9024	43.9024	48.7805	41.4634	46.3415	39.0244	43.9024	39.0244	34.1463	46.3415	53.6585	46.3415	46.3415	41.4634	48.7805	39.0244	39.0244	39.0244	43.9024	46.3415	46.3415	46.3415	51.2195
subject 74	43.9024	48.7805	48.7805	48.7805	48.7805	48.7805	48.7805	51.2195	41.4634	39.0244	43.9024	46.3415	51.2195	60.9756	58.5366	60.9756	56.0976	58.5366	63.4146	65.8537	63.4146	63.4146	58.5366	58.5366	53.6585	48.7805	43.9024	43.9024	43.9024	48.7805	46.3415	46.3415	43.9024	43.9024	43.9024	48.7805	46.3415	46.3415	46.3415	39.0244	46.3415	43.9024	53.6585
subject 75	63.4146	65.8537	68.2927	68.2927	65.8537	65.8537	68.2927	73.1707	70.7317	68.2927	70.7317	73.1707	70.7317	70.7317	75.6098	68.2927	73.1707	75.6098	82.9268	85.3659	85.3659	90.2439	95.122	92.6829	87.8049	85.3659	85.3659	85.3659	85.3659	80.4878	78.0488	78.0488	78.0488	78.0488	73.1707	68.2927	70.7317	73.1707	70.7317	78.0488	73.1707	65.8537	70.7317
subject 76	60.9756	60.9756	53.6585	58.5366	58.5366	58.5366	60.9756	56.0976	53.6585	51.2195	43.9024	48.7805	58.5366	58.5366	56.0976	53.6585	51.2195	56.0976	63.4146	60.9756	63.4146	63.4146	63.4146	65.8537	68.2927	65.8537	70.7317	63.4146	63.4146	65.8537	65.8537	65.8537	65.8537	70.7317	68.2927	70.7317	73.1707	65.8537	60.9756	60.9756	51.2195	48.7805	53.6585
subject 77	51.2195	53.6585	56.0976	53.6585	53.6585	46.3415	43.9024	43.9024	41.4634	46.3415	41.4634	56.0976	51.2195	51.2195	53.6585	53.6585	53.6585	53.6585	58.5366	56.0976	65.8537	70.7317	68.2927	63.4146	60.9756	58.5366	60.9756	60.9756	63.4146	65.8537	63.4146	68.2927	70.7317	58.5366	58.5366	53.6585	46.3415	56.0976	56.0976	48.7805	48.7805	43.9024	41.4634
subject 78	53.6585	53.6585	56.0976	60.9756	60.9756	53.6585	58.5366	56.0976	48.7805	58.5366	58.5366	53.6585	63.4146	58.5366	51.2195	48.7805	56.0976	56.0976	65.8537	63.4146	68.2927	60.9756	63.4146	60.9756	53.6585	58.5366	58.5366	58.5366	56.0976	60.9756	56.0976	53.6585	53.6585	63.4146	63.4146	58.5366	53.6585	65.8537	73.1707	70.7317	80.4878	70.7317	65.8537
subject 79	43.9024	53.6585	43.9024	51.2195	43.9024	41.4634	39.0244	36.5854	36.5854	34.1463	36.5854	31.7073	29.2683	29.2683	36.5854	34.1463	41.4634	41.4634	39.0244	46.3415	46.3415	46.3415	48.7805	43.9024	53.6585	48.7805	58.5366	58.5366	58.5366	60.9756	58.5366	56.0976	53.6585	46.3415	46.3415	43.9024	53.6585	48.7805	53.6585	43.9024	41.4634	36.5854	36.5854
subject 80	43.9024	39.0244	46.3415	46.3415	51.2195	46.3415	51.2195	58.5366	73.1707	68.2927	60.9756	60.9756	60.9756	58.5366	56.0976	60.9756	65.8537	73.1707	70.7317	68.2927	63.4146	65.8537	68.2927	73.1707	65.8537	60.9756	65.8537	58.5366	56.0976	58.5366	56.0976	56.0976	53.6585	56.0976	53.6585	51.2195	63.4146	51.2195	53.6585	53.6585	58.5366	63.4146	65.8537

## Sheet: Beta
Supplementary Dataset 10. Data for Higuchi fractal dimension (HFD) degree of nonlinearity (DEG) (%) in beta frequency band in EEG channel O1. DEG is the percentage of segments where the null hypothesis of linearity is rejected. Δt is the segment length increment. The first segment (∆t=0) starts and ends at the beta peak amplitude and consists of an integer number of beta periods. The second segme…
Δt	0	1	2	3	4	5	6	7	8	9	10	11	12	13	14	15	16	17	18	19	20	21	22	23	24	25	26	27	28	29	30	31	32	33	34	35	36	37	38	39	40	41	42	43	44	45	46
subject 1	58.3333	60	60	58.3333	55	53.3333	58.3333	58.3333	53.3333	60	53.3333	51.6667	51.6667	53.3333	56.6667	43.3333	56.6667	53.3333	56.6667	55	56.6667	55	55	53.3333	53.3333	53.3333	55	56.6667	55	53.3333	56.6667	56.6667	55	55	55	51.6667	56.6667	53.3333	55	58.3333	51.6667	55	56.6667	56.6667	58.3333	63.3333	60
subject 2	60	63.3333	58.3333	63.3333	61.6667	63.3333	66.6667	58.3333	61.6667	66.6667	61.6667	63.3333	65	65	63.3333	68.3333	68.3333	66.6667	66.6667	68.3333	65	65	66.6667	66.6667	63.3333	63.3333	61.6667	61.6667	65	65	66.6667	66.6667	70	68.3333	66.6667	65	65	68.3333	70	70	65	66.6667	66.6667	61.6667	63.3333	60	58.3333
subject 3	71.6667	71.6667	75	73.3333	71.6667	70	70	71.6667	70	63.3333	66.6667	68.3333	70	71.6667	66.6667	71.6667	71.6667	68.3333	71.6667	73.3333	75	73.3333	73.3333	73.3333	71.6667	75	73.3333	76.6667	71.6667	76.6667	78.3333	76.6667	78.3333	81.6667	75	75	73.3333	73.3333	73.3333	70	66.6667	63.3333	63.3333	66.6667	61.6667	63.3333	63.3333
subject 4	53.3333	56.6667	55	56.6667	51.6667	56.6667	51.6667	56.6667	50	51.6667	53.3333	51.6667	53.3333	51.6667	51.6667	53.3333	58.3333	63.3333	60	58.3333	58.3333	58.3333	56.6667	58.3333	56.6667	56.6667	55	56.6667	56.6667	53.3333	55	55	55	55	53.3333	45	50	48.3333	48.3333	45	46.6667	48.3333	48.3333	46.6667	43.3333	45	46.6667
subject 5	50	51.6667	51.6667	48.3333	46.6667	43.3333	45	41.6667	43.3333	43.3333	41.6667	45	46.6667	43.3333	45	38.3333	40	43.3333	45	46.6667	45	48.3333	58.3333	56.6667	60	58.3333	60	56.6667	58.3333	58.3333	50	51.6667	55	55	55	56.6667	55	58.3333	58.3333	53.3333	55	51.6667	55	55	53.3333	58.3333	56.6667
subject 6	46.6667	51.6667	53.3333	58.3333	53.3333	55	56.6667	56.6667	60	51.6667	55	55	55	53.3333	53.3333	51.6667	55	53.3333	55	56.6667	58.3333	56.6667	58.3333	58.3333	58.3333	56.6667	58.3333	55	61.6667	53.3333	48.3333	46.6667	48.3333	50	43.3333	45	41.6667	50	50	50	46.6667	50	50	53.3333	53.3333	55	51.6667
subject 7	65	61.6667	61.6667	65	60	65	61.6667	63.3333	66.6667	65	66.6667	70	63.3333	68.3333	66.6667	70	68.3333	63.3333	68.3333	70	66.6667	66.6667	70	68.3333	65	66.6667	66.6667	75	70	71.6667	75	73.3333	75	70	73.3333	73.3333	68.3333	70	70	70	71.6667	73.3333	76.6667	73.3333	75	71.6667	71.6667
subject 8	46.6667	48.3333	53.3333	53.3333	63.3333	63.3333	60	63.3333	60	66.6667	70	65	68.3333	71.6667	68.3333	71.6667	71.6667	68.3333	68.3333	70	65	63.3333	63.3333	63.3333	58.3333	58.3333	55	58.3333	53.3333	50	50	58.3333	51.6667	56.6667	55	56.6667	50	55	50	53.3333	50	58.3333	53.3333	55	55	60	60
subject 9	65	65	58.3333	61.6667	66.6667	58.3333	66.6667	60	61.6667	60	61.6667	65	68.3333	63.3333	71.6667	61.6667	65	66.6667	63.3333	61.6667	66.6667	60	60	58.3333	61.6667	66.6667	58.3333	61.6667	56.6667	61.6667	60	60	61.6667	56.6667	65	60	60	61.6667	63.3333	55	58.3333	60	60	60	53.3333	55	56.6667
subject 10	48.3333	48.3333	41.6667	43.3333	45	41.6667	41.6667	40	40	35	41.6667	38.3333	38.3333	43.3333	40	43.3333	45	46.6667	45	46.6667	51.6667	56.6667	58.3333	58.3333	63.3333	58.3333	60	61.6667	61.6667	63.3333	65	66.6667	60	60	56.6667	60	56.6667	56.6667	55	56.6667	55	51.6667	56.6667	53.3333	55	50	51.6667
subject 11	65	61.6667	61.6667	66.6667	66.6667	70	70	66.6667	70	71.6667	71.6667	75	70	66.6667	75	70	70	76.6667	71.6667	73.3333	73.3333	75	78.3333	81.6667	78.3333	81.6667	80	78.3333	81.6667	76.6667	78.3333	81.6667	78.3333	78.3333	81.6667	85	83.3333	80	81.6667	76.6667	73.3333	75	71.6667	70	71.6667	70	75
subject 12	58.3333	56.6667	58.3333	58.3333	56.6667	58.3333	58.3333	61.6667	61.6667	66.6667	65	61.6667	63.3333	63.3333	63.3333	63.3333	65	63.3333	63.3333	61.6667	63.3333	60	60	60	63.3333	61.6667	61.6667	56.6667	56.6667	55	55	60	58.3333	56.6667	50	51.6667	50	48.3333	46.6667	45	46.6667	51.6667	48.3333	53.3333	50	51.6667	53.3333
subject 13	51.6667	51.6667	51.6667	50	51.6667	48.3333	53.3333	58.3333	58.3333	55	61.6667	66.6667	71.6667	73.3333	68.3333	71.6667	71.6667	68.3333	66.6667	70	68.3333	68.3333	66.6667	61.6667	61.6667	61.6667	63.3333	56.6667	58.3333	58.3333	55	51.6667	51.6667	51.6667	53.3333	53.3333	46.6667	51.6667	50	56.6667	51.6667	55	56.6667	53.3333	51.6667	53.3333	55
subject 14	51.6667	51.6667	56.6667	53.3333	50	55	55	53.3333	53.3333	48.3333	55	56.6667	56.6667	48.3333	56.6667	55	55	63.3333	65	68.3333	70	68.3333	61.6667	65	61.6667	60	65	63.3333	66.6667	55	58.3333	55	56.6667	58.3333	61.6667	56.6667	61.6667	56.6667	58.3333	60	61.6667	55	51.6667	51.6667	56.6667	58.3333	53.3333
subject 15	68.3333	71.6667	73.3333	73.3333	75	70	75	76.6667	76.6667	75	75	76.6667	78.3333	73.3333	80	73.3333	75	73.3333	75	76.6667	75	78.3333	75	73.3333	75	73.3333	70	71.6667	70	73.3333	68.3333	68.3333	70	75	75	71.6667	71.6667	68.3333	66.6667	65	65	63.3333	65	66.6667	66.6667	65	66.6667
subject 16	56.6667	55	60	56.6667	53.3333	55	50	51.6667	48.3333	50	55	50	55	58.3333	58.3333	61.6667	60	63.3333	66.6667	65	66.6667	68.3333	68.3333	71.6667	73.3333	75	73.3333	73.3333	76.6667	76.6667	78.3333	75	70	73.3333	68.3333	66.6667	61.6667	58.3333	60	61.6667	61.6667	60	63.3333	63.3333	61.6667	65	61.6667
subject 17	48.3333	46.6667	45	45	40	48.3333	43.3333	45	43.3333	45	46.6667	48.3333	51.6667	58.3333	61.6667	65	68.3333	68.3333	68.3333	71.6667	71.6667	71.6667	71.6667	70	70	70	68.3333	65	60	61.6667	61.6667	63.3333	66.6667	63.3333	60	60	58.3333	63.3333	60	58.3333	61.6667	58.3333	60	60	60	58.3333	55
subject 18	55	55	56.6667	56.6667	58.3333	56.6667	60	60	56.6667	60	61.6667	61.6667	58.3333	60	61.6667	65	61.6667	63.3333	58.3333	63.3333	55	58.3333	65	60	61.6667	63.3333	60	63.3333	65	61.6667	63.3333	61.6667	61.6667	61.6667	58.3333	56.6667	61.6667	56.6667	55	53.3333	50	51.6667	50	45	48.3333	50	51.6667
subject 19	63.3333	65	63.3333	65	61.6667	60	60	61.6667	58.3333	56.6667	56.6667	58.3333	58.3333	63.3333	65	63.3333	70	71.6667	71.6667	68.3333	68.3333	66.6667	66.6667	68.3333	65	66.6667	66.6667	68.3333	66.6667	63.3333	65	66.6667	66.6667	66.6667	66.6667	70	65	68.3333	65	70	66.6667	61.6667	65	68.3333	65	65	61.6667
subject 20	50	56.6667	56.6667	55	63.3333	58.3333	61.6667	65	60	65	63.3333	65	70	75	70	71.6667	68.3333	73.3333	73.3333	76.6667	71.6667	68.3333	70	68.3333	68.3333	68.3333	66.6667	70	68.3333	73.3333	70	63.3333	61.6667	65	61.6667	63.3333	66.6667	60	66.6667	63.3333	65	63.3333	61.6667	65	58.3333	61.6667	63.3333
subject 21	58.3333	60	61.6667	65	63.3333	63.3333	65	63.3333	68.3333	65	66.6667	71.6667	68.3333	70	71.6667	75	73.3333	73.3333	75	75	73.3333	78.3333	76.6667	80	81.6667	81.6667	81.6667	83.3333	80	80	78.3333	75	75	75	75	75	73.3333	76.6667	76.6667	76.6667	73.3333	73.3333	71.6667	71.6667	71.6667	71.6667	75
subject 22	51.6667	53.3333	56.6667	53.3333	53.3333	53.3333	55	55	51.6667	53.3333	56.6667	55	53.3333	56.6667	60	56.6667	55	58.3333	58.3333	53.3333	60	53.3333	55	51.6667	55	51.6667	60	56.6667	56.6667	56.6667	55	60	55	50	55	53.3333	58.3333	55	55	56.6667	56.6667	58.3333	58.3333	63.3333	60	58.3333	58.3333
subject 23	56.6667	58.3333	61.6667	61.6667	61.6667	61.6667	61.6667	60	58.3333	60	58.3333	56.6667	60	63.3333	58.3333	58.3333	60	60	60	63.3333	60	63.3333	63.3333	63.3333	61.6667	63.3333	63.3333	65	61.6667	63.3333	61.6667	61.6667	58.3333	58.3333	61.6667	60	56.6667	56.6667	51.6667	48.3333	51.6667	50	55	51.6667	56.6667	60	63.3333
subject 24	60	65	63.3333	60	60	58.3333	60	61.6667	66.6667	58.3333	56.6667	60	56.6667	56.6667	55	56.6667	56.6667	60	58.3333	61.6667	63.3333	66.6667	60	60	61.6667	61.6667	58.3333	60	56.6667	61.6667	58.3333	55	60	60	63.3333	60	58.3333	55	56.6667	58.3333	55	55	53.3333	55	60	61.6667	58.3333
subject 25	45	45	50	48.3333	51.6667	48.3333	50	50	48.3333	48.3333	50	53.3333	46.6667	48.3333	48.3333	53.3333	55	55	55	51.6667	56.6667	61.6667	55	60	56.6667	63.3333	63.3333	65	65	63.3333	68.3333	68.3333	61.6667	61.6667	58.3333	55	51.6667	51.6667	46.6667	50	46.6667	46.6667	48.3333	45	48.3333	51.6667	50
subject 26	55	58.3333	61.6667	58.3333	55	58.3333	56.6667	56.6667	58.3333	55	55	51.6667	53.3333	53.3333	55	55	53.3333	56.6667	58.3333	58.3333	56.6667	60	63.3333	61.6667	61.6667	63.3333	65	61.6667	65	63.3333	63.3333	68.3333	66.6667	63.3333	65	60	61.6667	61.6667	60	58.3333	61.6667	63.3333	63.3333	63.3333	60	58.3333	55
subject 27	56.6667	55	56.6667	58.3333	60	56.6667	60	61.6667	58.3333	53.3333	53.3333	53.3333	56.6667	55	53.3333	55	60	58.3333	63.3333	63.3333	58.3333	65	68.3333	65	68.3333	66.6667	63.3333	61.6667	61.6667	60	56.6667	63.3333	56.6667	56.6667	63.3333	60	56.6667	58.3333	51.6667	50	50	50	50	50	50	48.3333	48.3333
subject 28	35	38.3333	40	38.3333	35	31.6667	35	38.3333	36.6667	36.6667	35	38.3333	38.3333	38.3333	40	35	40	40	41.6667	40	36.6667	38.3333	45	45	45	43.3333	46.6667	45	45	41.6667	45	43.3333	41.6667	43.3333	43.3333	43.3333	41.6667	40	45	43.3333	38.3333	40	40	40	38.3333	38.3333	45
subject 29	36.6667	35	38.3333	36.6667	38.3333	36.6667	41.6667	41.6667	38.3333	41.6667	40	46.6667	45	46.6667	50	51.6667	51.6667	51.6667	53.3333	56.6667	55	56.6667	58.3333	51.6667	55	55	55	55	55	55	51.6667	51.6667	50	48.3333	50	46.6667	41.6667	46.6667	43.3333	41.6667	40	41.6667	38.3333	36.6667	36.6667	40	36.6667
subject 30	31.6667	35	33.3333	38.3333	38.3333	40	45	43.3333	45	46.6667	41.6667	45	50	51.6667	58.3333	53.3333	50	55	56.6667	60	60	50	53.3333	53.3333	50	51.6667	51.6667	51.6667	51.6667	46.6667	51.6667	48.3333	53.3333	51.6667	51.6667	48.3333	51.6667	48.3333	50	48.3333	45	46.6667	43.3333	45	43.3333	40	43.3333
subject 31	53.3333	55	53.3333	56.6667	53.3333	53.3333	58.3333	53.3333	51.6667	58.3333	55	55	58.3333	53.3333	55	53.3333	55	58.3333	56.6667	58.3333	53.3333	61.6667	61.6667	61.6667	65	56.6667	65	60	63.3333	58.3333	60	61.6667	65	63.3333	61.6667	60	58.3333	58.3333	56.6667	55	56.6667	51.6667	55	56.6667	51.6667	48.3333	53.3333
subject 32	30	31.6667	33.3333	35	35	33.3333	35	35	31.6667	35	36.6667	35	33.3333	38.3333	43.3333	43.3333	46.6667	46.6667	45	45	46.6667	45	41.6667	46.6667	43.3333	48.3333	48.3333	46.6667	50	53.3333	48.3333	50	51.6667	51.6667	50	55	50	51.6667	56.6667	51.6667	48.3333	48.3333	48.3333	48.3333	46.6667	45	41.6667
subject 33	41.6667	38.3333	45	41.6667	45	45	50	48.3333	53.3333	46.6667	46.6667	46.6667	41.6667	40	41.6667	41.6667	43.3333	43.3333	45	46.6667	51.6667	46.6667	50	51.6667	53.3333	51.6667	50	50	50	46.6667	45	48.3333	46.6667	41.6667	40	40	40	41.6667	38.3333	45	43.3333	40	43.3333	46.6667	41.6667	45	43.3333
subject 34	51.6667	56.6667	56.6667	60	66.6667	63.3333	63.3333	65	61.6667	65	65	63.3333	63.3333	63.3333	63.3333	61.6667	66.6667	63.3333	70	68.3333	68.3333	66.6667	70	65	70	68.3333	68.3333	73.3333	66.6667	66.6667	68.3333	63.3333	68.3333	68.3333	58.3333	61.6667	61.6667	61.6667	60	60	56.6667	55	58.3333	53.3333	51.6667	45	51.6667
subject 35	48.3333	46.6667	48.3333	46.6667	46.6667	43.3333	46.6667	46.6667	48.3333	48.3333	46.6667	55	51.6667	51.6667	56.6667	60	58.3333	61.6667	60	65	61.6667	65	66.6667	63.3333	61.6667	61.6667	63.3333	65	60	65	61.6667	65	65	56.6667	61.6667	61.6667	65	60	58.3333	61.6667	56.6667	53.3333	53.3333	50	51.6667	51.6667	53.3333
subject 36	50	50	53.3333	51.6667	51.6667	53.3333	53.3333	53.3333	51.6667	56.6667	53.3333	56.6667	61.6667	61.6667	70	73.3333	73.3333	73.3333	76.6667	70	70	68.3333	70	68.3333	68.3333	70	68.3333	66.6667	66.6667	63.3333	60	66.6667	60	63.3333	61.6667	56.6667	60	58.3333	56.6667	55	55	55	51.6667	56.6667	61.6667	55	60
subject 37	40	45	45	51.6667	45	51.6667	46.6667	58.3333	55	58.3333	63.3333	63.3333	66.6667	63.3333	63.3333	68.3333	65	68.3333	65	68.3333	70	65	65	63.3333	66.6667	63.3333	65	63.3333	61.6667	61.6667	63.3333	63.3333	66.6667	61.6667	61.6667	58.3333	61.6667	56.6667	58.3333	56.6667	55	51.6667	51.6667	53.3333	50	48.3333	40
subject 38	70	71.6667	73.3333	76.6667	75	80	83.3333	81.6667	81.6667	80	85	83.3333	85	83.3333	81.6667	85	83.3333	85	86.6667	88.3333	86.6667	88.3333	85	83.3333	85	83.3333	81.6667	81.6667	81.6667	80	78.3333	78.3333	81.6667	76.6667	75	76.6667	76.6667	75	75	66.6667	68.3333	70	71.6667	71.6667	73.3333	71.6667	66.6667
subject 39	60	60	61.6667	63.3333	63.3333	56.6667	55	55	58.3333	58.3333	58.3333	58.3333	63.3333	61.6667	65	68.3333	66.6667	70	68.3333	70	68.3333	73.3333	73.3333	71.6667	75	76.6667	73.3333	73.3333	75	70	70	73.3333	70	75	75	73.3333	71.6667	73.3333	68.3333	65	63.3333	56.6667	61.6667	50	55	51.6667	55
subject 40	50	45	48.3333	53.3333	48.3333	50	51.6667	53.3333	56.6667	56.6667	55	55	50	58.3333	56.6667	60	60	60	60	56.6667	60	61.6667	58.3333	55	56.6667	53.3333	53.3333	53.3333	58.3333	50	53.3333	48.3333	50	46.6667	46.6667	46.6667	51.6667	50	48.3333	48.3333	48.3333	53.3333	46.6667	50	50	48.3333	51.6667
subject 41	40	40	43.3333	40	41.6667	41.6667	40	45	48.3333	48.3333	50	48.3333	53.3333	58.3333	55	51.6667	53.3333	53.3333	48.3333	56.6667	53.3333	51.6667	55	58.3333	61.6667	56.6667	61.6667	56.6667	60	61.6667	56.6667	58.3333	53.3333	53.3333	50	43.3333	40	33.3333	36.6667	38.3333	35	41.6667	43.3333	43.3333	38.3333	46.6667	46.6667
subject 42	51.6667	53.3333	55	58.3333	56.6667	60	61.6667	58.3333	58.3333	61.6667	61.6667	66.6667	66.6667	61.6667	63.3333	66.6667	63.3333	61.6667	68.3333	66.6667	68.3333	66.6667	68.3333	66.6667	71.6667	70	68.3333	68.3333	66.6667	68.3333	61.6667	61.6667	60	61.6667	60	60	60	61.6667	58.3333	60	65	65	65	60	66.6667	65	58.3333
subject 43	50	53.3333	55	55	53.3333	53.3333	56.6667	58.3333	56.6667	65	66.6667	68.3333	66.6667	66.6667	66.6667	66.6667	70	70	68.3333	68.3333	73.3333	73.3333	71.6667	66.6667	65	65	68.3333	65	60	61.6667	60	51.6667	53.3333	50	50	56.6667	56.6667	55	56.6667	56.6667	58.3333	60	58.3333	53.3333	53.3333	55	51.6667
subject 44	60	63.3333	61.6667	60	65	65	63.3333	65	63.3333	56.6667	60	55	58.3333	56.6667	60	63.3333	60	63.3333	65	68.3333	70	76.6667	70	73.3333	70	75	70	75	75	71.6667	66.6667	65	61.6667	61.6667	58.3333	58.3333	61.6667	61.6667	60	58.3333	63.3333	63.3333	61.6667	61.6667	61.6667	65	66.6667
subject 45	40	36.6667	43.3333	40	43.3333	46.6667	43.3333	41.6667	45	46.6667	40	48.3333	43.3333	53.3333	53.3333	61.6667	63.3333	61.6667	61.6667	60	61.6667	60	60	58.3333	58.3333	53.3333	56.6667	53.3333	53.3333	51.6667	46.6667	50	51.6667	55	48.3333	48.3333	48.3333	45	48.3333	46.6667	41.6667	40	43.3333	40	40	38.3333	38.3333
subject 46	43.3333	41.6667	45	45	48.3333	43.3333	46.6667	46.6667	50	50	51.6667	46.6667	48.3333	45	50	50	48.3333	53.3333	53.3333	56.6667	56.6667	51.6667	55	58.3333	56.6667	53.3333	55	53.3333	51.6667	55	56.6667	55	51.6667	53.3333	56.6667	51.6667	51.6667	50	58.3333	53.3333	51.6667	51.6667	48.3333	51.6667	45	48.3333	48.3333
subject 47	20	16.6667	20	20	20	21.6667	21.6667	23.3333	30	30	25	30	30	26.6667	33.3333	30	31.6667	33.3333	30	35	33.3333	36.6667	35	33.3333	36.6667	33.3333	40	41.6667	36.6667	40	36.6667	35	38.3333	35	36.6667	38.3333	25	28.3333	25	23.3333	21.6667	25	21.6667	18.3333	20	23.3333	25
subject 48	48.3333	45	46.6667	45	51.6667	46.6667	45	46.6667	43.3333	46.6667	45	50	46.6667	48.3333	50	50	50	53.3333	51.6667	55	56.6667	53.3333	50	55	53.3333	51.6667	56.6667	51.6667	55	53.3333	56.6667	56.6667	56.6667	53.3333	51.6667	53.3333	51.6667	51.6667	51.6667	50	53.3333	50	55	51.6667	56.6667	51.6667	58.3333
subject 49	51.6667	55	48.3333	50	48.3333	46.6667	48.3333	51.6667	46.6667	45	43.3333	40	43.3333	40	38.3333	41.6667	41.6667	43.3333	46.6667	46.6667	50	51.6667	51.6667	55	55	58.3333	56.6667	51.6667	55	60	58.3333	56.6667	58.3333	58.3333	53.3333	51.6667	53.3333	51.6667	48.3333	51.6667	53.3333	50	48.3333	48.3333	43.3333	46.6667	45
subject 50	60	65	61.6667	65	63.3333	60	61.6667	58.3333	56.6667	58.3333	53.3333	51.6667	55	51.6667	55	48.3333	50	56.6667	55	48.3333	51.6667	50	53.3333	51.6667	46.6667	55	51.6667	51.6667	51.6667	56.6667	55	56.6667	53.3333	55	53.3333	55	55	55	58.3333	60	60	58.3333	58.3333	58.3333	50	60	60
subject 51	51.6667	53.3333	55	55	48.3333	46.6667	46.6667	46.6667	45	48.3333	45	48.3333	50	50	48.3333	48.3333	45	46.6667	48.3333	53.3333	53.3333	50	50	48.3333	46.6667	53.3333	48.3333	56.6667	53.3333	48.3333	48.3333	51.6667	50	50	55	51.6667	46.6667	48.3333	51.6667	55	55	56.6667	50	51.6667	51.6667	50	51.6667
subject 52	48.3333	51.6667	55	55	51.6667	51.6667	53.3333	55	53.3333	51.6667	55	53.3333	56.6667	56.6667	61.6667	61.6667	63.3333	61.6667	68.3333	66.6667	71.6667	70	70	68.3333	66.6667	68.3333	66.6667	68.3333	61.6667	65	63.3333	66.6667	65	61.6667	65	60	60	65	60	61.6667	58.3333	58.3333	58.3333	58.3333	60	56.6667	58.3333
subject 53	61.6667	61.6667	63.3333	60	60	58.3333	60	56.6667	55	58.3333	58.3333	60	61.6667	60	61.6667	61.6667	63.3333	66.6667	65	61.6667	66.6667	70	70	68.3333	71.6667	73.3333	78.3333	78.3333	76.6667	78.3333	78.3333	80	76.6667	73.3333	78.3333	75	70	71.6667	73.3333	70	70	70	68.3333	66.6667	71.6667	70	70
subject 54	48.3333	56.6667	53.3333	50	51.6667	53.3333	50	48.3333	48.3333	45	50	50	51.6667	53.3333	55	58.3333	55	56.6667	61.6667	58.3333	60	61.6667	60	61.6667	56.6667	56.6667	60	55	53.3333	51.6667	56.6667	53.3333	55	56.6667	53.3333	55	58.3333	55	51.6667	46.6667	46.6667	46.6667	48.3333	51.6667	55	56.6667	56.6667
subject 55	35	28.3333	33.3333	31.6667	31.6667	33.3333	40	38.3333	36.6667	43.3333	45	45	43.3333	36.6667	41.6667	35	40	40	43.3333	43.3333	43.3333	50	41.6667	41.6667	45	41.6667	38.3333	40	45	36.6667	33.3333	35	38.3333	36.6667	40	41.6667	40	35	36.6667	43.3333	38.3333	40	36.6667	38.3333	35	38.3333	38.3333
subject 56	56.6667	58.3333	56.6667	55	55	55	60	60	63.3333	63.3333	63.3333	63.3333	63.3333	63.3333	66.6667	63.3333	66.6667	70	70	70	66.6667	70	66.6667	65	65	61.6667	61.6667	61.6667	63.3333	63.3333	60	61.6667	60	63.3333	60	61.6667	63.3333	60	61.6667	66.6667	66.6667	68.3333	66.6667	73.3333	70	73.3333	75
subject 57	38.3333	38.3333	46.6667	40	45	46.6667	46.6667	45	45	48.3333	51.6667	51.6667	55	50	50	56.6667	51.6667	51.6667	58.3333	48.3333	46.6667	50	53.3333	56.6667	55	55	55	51.6667	46.6667	53.3333	46.6667	51.6667	53.3333	48.3333	48.3333	51.6667	51.6667	51.6667	56.6667	48.3333	43.3333	46.6667	40	48.3333	41.6667	38.3333	41.6667
subject 58	56.6667	60	58.3333	58.3333	56.6667	55	56.6667	60	61.6667	61.6667	63.3333	63.3333	65	66.6667	61.6667	65	65	63.3333	68.3333	66.6667	65	65	65	61.6667	63.3333	61.6667	63.3333	61.6667	55	53.3333	50	48.3333	46.6667	45	48.3333	48.3333	48.3333	53.3333	55	56.6667	51.6667	51.6667	51.6667	46.6667	46.6667	46.6667	41.6667
subject 59	60	58.3333	56.6667	65	61.6667	65	71.6667	66.6667	76.6667	68.3333	65	58.3333	63.3333	61.6667	53.3333	55	56.6667	61.6667	55	50	56.6667	56.6667	56.6667	55	55	56.6667	53.3333	55	55	53.3333	56.6667	55	55	55	55	51.6667	50	48.3333	56.6667	56.6667	51.6667	51.6667	56.6667	51.6667	50	50	53.3333
subject 60	40	36.6667	40	46.6667	46.6667	41.6667	46.6667	48.3333	45	45	43.3333	40	45	43.3333	40	45	38.3333	43.3333	40	38.3333	46.6667	36.6667	31.6667	40	35	35	38.3333	43.3333	36.6667	40	40	40	38.3333	43.3333	43.3333	35	41.6667	40	40	36.6667	35	36.6667	35	36.6667	40	43.3333	43.3333
subject 61	76.6667	71.6667	71.6667	75	76.6667	76.6667	75	75	71.6667	71.6667	71.6667	68.3333	70	71.6667	70	73.3333	75	73.3333	70	75	75	76.6667	73.3333	78.3333	73.3333	71.6667	73.3333	78.3333	75	71.6667	76.6667	73.3333	75	76.6667	76.6667	71.6667	73.3333	71.6667	70	70	73.3333	71.6667	70	68.3333	68.3333	66.6667	65
subject 62	53.3333	53.3333	58.3333	55	53.3333	55	56.6667	60	61.6667	66.6667	65	60	60	58.3333	60	58.3333	60	56.6667	56.6667	61.6667	60	61.6667	58.3333	63.3333	60	56.6667	56.6667	51.6667	56.6667	53.3333	53.3333	55	51.6667	51.6667	55	55	55	53.3333	53.3333	50	55	48.3333	51.6667	53.3333	55	51.6667	50
subject 63	46.6667	53.3333	45	45	41.6667	46.6667	51.6667	50	55	48.3333	51.6667	51.6667	50	53.3333	53.3333	51.6667	53.3333	56.6667	58.3333	56.6667	55	55	60	58.3333	55	55	53.3333	55	50	50	46.6667	48.3333	50	50	51.6667	48.3333	48.3333	50	48.3333	46.6667	40	48.3333	46.6667	45	45	48.3333	46.6667
subject 64	60	60	50	55	55	55	53.3333	56.6667	51.6667	51.6667	55	53.3333	56.6667	55	56.6667	61.6667	68.3333	63.3333	63.3333	63.3333	65	60	61.6667	63.3333	66.6667	61.6667	61.6667	61.6667	68.3333	68.3333	70	68.3333	68.3333	68.3333	66.6667	70	66.6667	58.3333	66.6667	60	65	66.6667	65	61.6667	65	66.6667	68.3333
subject 65	51.6667	51.6667	51.6667	50	51.6667	53.3333	50	50	50	51.6667	51.6667	48.3333	50	48.3333	46.6667	51.6667	48.3333	41.6667	45	48.3333	50	50	50	50	51.6667	50	51.6667	55	60	61.6667	60	61.6667	58.3333	60	55	58.3333	56.6667	58.3333	60	58.3333	58.3333	56.6667	58.3333	56.6667	58.3333	61.6667	63.3333
subject 66	50	46.6667	45	43.3333	45	48.3333	51.6667	53.3333	48.3333	55	56.6667	55	56.6667	58.3333	56.6667	63.3333	56.6667	58.3333	60	55	58.3333	50	50	51.6667	53.3333	53.3333	48.3333	51.6667	45	41.6667	41.6667	41.6667	45	45	43.3333	43.3333	40	41.6667	41.6667	35	30	28.3333	26.6667	25	30	35	36.6667
subject 67	58.3333	50	50	51.6667	50	55	50	51.6667	48.3333	51.6667	50	48.3333	53.3333	53.3333	55	58.3333	61.6667	63.3333	70	68.3333	73.3333	73.3333	76.6667	76.6667	73.3333	76.6667	75	73.3333	75	73.3333	63.3333	63.3333	58.3333	60	61.6667	65	66.6667	66.6667	66.6667	70	68.3333	65	63.3333	61.6667	61.6667	60	60
subject 68	55	55	56.6667	53.3333	55	53.3333	56.6667	55	58.3333	61.6667	61.6667	68.3333	66.6667	66.6667	68.3333	70	66.6667	71.6667	68.3333	71.6667	71.6667	70	73.3333	70	70	68.3333	65	66.6667	61.6667	56.6667	60	58.3333	55	61.6667	63.3333	55	56.6667	61.6667	60	63.3333	60	60	66.6667	63.3333	58.3333	58.3333	60
subject 69	40	36.6667	38.3333	38.3333	35	35	28.3333	31.6667	31.6667	35	36.6667	33.3333	35	35	36.6667	33.3333	36.6667	41.6667	40	40	41.6667	43.3333	43.3333	41.6667	41.6667	41.6667	38.3333	38.3333	45	38.3333	45	43.3333	38.3333	43.3333	35	33.3333	35	35	33.3333	31.6667	31.6667	28.3333	28.3333	33.3333	35	31.6667	33.3333
subject 70	48.3333	48.3333	53.3333	51.6667	53.3333	55	53.3333	55	56.6667	58.3333	61.6667	58.3333	63.3333	60	66.6667	65	66.6667	58.3333	60	61.6667	61.6667	56.6667	58.3333	60	61.6667	60	60	63.3333	60	63.3333	65	65	66.6667	66.6667	63.3333	61.6667	61.6667	65	63.3333	63.3333	61.6667	60	58.3333	55	60	53.3333	63.3333
subject 71	41.6667	40	45	41.6667	40	40	43.3333	45	48.3333	48.3333	50	58.3333	55	51.6667	53.3333	53.3333	50	51.6667	43.3333	46.6667	40	43.3333	45	43.3333	48.3333	45	48.3333	48.3333	45	46.6667	46.6667	45	50	50	45	41.6667	48.3333	43.3333	40	35	35	30	35	36.6667	36.6667	35	31.6667
subject 72	56.6667	56.6667	55	50	51.6667	53.3333	56.6667	58.3333	55	55	53.3333	53.3333	58.3333	58.3333	56.6667	56.6667	60	61.6667	63.3333	63.3333	63.3333	63.3333	60	63.3333	66.6667	65	60	60	61.6667	60	56.6667	55	56.6667	60	58.3333	61.6667	56.6667	61.6667	63.3333	65	65	65	65	61.6667	65	63.3333	58.3333
subject 73	40	36.6667	40	38.3333	38.3333	38.3333	38.3333	43.3333	41.6667	41.6667	43.3333	43.3333	41.6667	40	43.3333	43.3333	45	50	48.3333	50	48.3333	51.6667	45	48.3333	53.3333	53.3333	51.6667	50	48.3333	50	46.6667	46.6667	45	43.3333	43.3333	43.3333	41.6667	38.3333	36.6667	36.6667	35	35	35	33.3333	35	35	33.3333
subject 74	43.3333	50	43.3333	43.3333	41.6667	41.6667	41.6667	38.3333	38.3333	40	43.3333	40	46.6667	48.3333	45	50	48.3333	50	51.6667	55	53.3333	55	56.6667	56.6667	58.3333	58.3333	56.6667	55	53.3333	53.3333	53.3333	46.6667	46.6667	50	46.6667	45	45	45	40	40	38.3333	38.3333	40	40	43.3333	43.3333	43.3333
subject 75	58.3333	56.6667	58.3333	58.3333	56.6667	53.3333	55	51.6667	53.3333	46.6667	46.6667	50	51.6667	51.6667	50	51.6667	53.3333	53.3333	53.3333	58.3333	56.6667	60	58.3333	60	58.3333	55	56.6667	60	61.6667	58.3333	61.6667	60	61.6667	60	63.3333	58.3333	58.3333	58.3333	56.6667	61.6667	55	53.3333	51.6667	53.3333	50	53.3333	51.6667
subject 76	61.6667	61.6667	56.6667	61.6667	56.6667	58.3333	61.6667	60	61.6667	65	65	70	65	65	65	65	65	63.3333	66.6667	68.3333	68.3333	66.6667	68.3333	66.6667	70	65	65	61.6667	60	55	60	55	53.3333	51.6667	50	53.3333	53.3333	53.3333	51.6667	51.6667	51.6667	51.6667	50	50	51.6667	51.6667	53.3333
subject 77	55	55	53.3333	51.6667	51.6667	53.3333	56.6667	55	58.3333	55	60	56.6667	58.3333	60	60	60	60	58.3333	58.3333	56.6667	60	55	53.3333	58.3333	60	58.3333	58.3333	61.6667	61.6667	63.3333	56.6667	60	61.6667	56.6667	55	51.6667	50	51.6667	48.3333	53.3333	55	51.6667	55	55	55	55	53.3333
subject 78	51.6667	56.6667	51.6667	55	55	50	55	58.3333	53.3333	50	55	53.3333	56.6667	61.6667	53.3333	55	55	55	58.3333	58.3333	53.3333	56.6667	60	61.6667	61.6667	58.3333	58.3333	58.3333	61.6667	56.6667	56.6667	55	56.6667	60	60	61.6667	60	56.6667	53.3333	51.6667	50	46.6667	48.3333	50	46.6667	45	45
subject 79	51.6667	53.3333	55	53.3333	56.6667	53.3333	53.3333	50	50	53.3333	48.3333	41.6667	48.3333	43.3333	41.6667	50	46.6667	46.6667	48.3333	45	46.6667	41.6667	41.6667	50	50	46.6667	51.6667	51.6667	45	50	46.6667	40	41.6667	40	40	40	40	38.3333	43.3333	38.3333	46.6667	43.3333	41.6667	41.6667	40	43.3333	41.6667
subject 80	48.3333	46.6667	50	50	55	51.6667	48.3333	51.6667	58.3333	53.3333	55	58.3333	53.3333	53.3333	55	51.6667	50	51.6667	56.6667	53.3333	56.6667	55	56.6667	56.6667	51.6667	55	53.3333	56.6667	53.3333	53.3333	53.3333	51.6667	55	51.6667	51.6667	50	58.3333	45	51.6667	53.3333	51.6667	50	48.3333	43.3333	45	45	41.6667

[truncated: 1 more sheets: Length]
